# Supplementary material for: Symbiotic incompatibility between soybean and Bradyrhizobium arises from one amino acid determinant in soybean Rj2 protein
Source: PLoS One. 2019 Sep 13;14(9):e0222469. doi: 10.1371/journal.pone.0222469 (PMC6743760; doi:10.1371/journal.pone.0222469)
Supplement: S4 Table — (XLSX) [file pone.0222469.s005.xlsx]

## Sheet: Sheet1
S4 Table. Soybean accessions used for SNP genotyping
Species	Originated country	Originated region (A1-A11)	Origin (prefecture, province)	Accession name	Source	Accession no.	Genotype	Classification
G. max	Japan	A1	Hokkaido	GOKUWASE-KAMISHUNBETSU	NARO genebank	JP49456	rj2	Landrace
G. max	Japan	A1	Hokkaido	Okuhara_1	NARO genebank	JP27438	rj2	Old variety
G. max	Japan	A1	Hokkaido	Oyachi2	NARO genebank	JP53264	rj2	Old variety
G. max	Japan	A1	Hokkaido	FUKUSHIMA_UMEHARA	NARO genebank	JP49458	rj2	Landrace
G. max	Japan	A1	Hokkaido	MIHARUDAIZU	NARO genebank	JP53263	rj2	Landrace
G. max	Japan	A1	Hokkaido	GOKUWASE_NAKASHIBETSU	NARO genebank	JP53333	rj2	Landrace
G. max	Japan	A1	Hokkaido	KONSEN_21	NARO genebank	JP53392	rj2	Landrace
G. max	Japan	A1	Hokkaido	ABASHIRI_12	NARO genebank	JP200386	rj2	Landrace
G. max	Japan	A1	Hokkaido	ABASHIRI_46	NARO genebank	JP200418	rj2	Landrace
G. max	Japan	A1	Hokkaido	OOYACHI	NARO genebank	JP27700	rj2	Landrace
G. max	Japan	A1	Hokkaido	OTOFUKE-OUSODE	NARO genebank	JP49455	rj2	Landrace
G. max	Japan	A1	Hokkaido	KONSEN_27	NARO genebank	JP49462	rj2	Landrace
G. max	Japan	A1	Hokkaido	FUSAKU_SHIRAZU_TAIKI	NARO genebank	JP53325	rj2	Landrace
G. max	Japan	A1	Hokkaido	ABASHIRI_8	NARO genebank	JP200382	rj2	Landrace
G. max	Japan	A1	Hokkaido	Sangokudaizu	NARO genebank	JP27374	rj2	Old variety
G. max	Japan	A1	Hokkaido	DATESHINDAIZU_4	NARO genebank	JP53290	rj2	Landrace
G. max	Japan	A1	Hokkaido	Kitaminagaha	NARO genebank	JP27409	rj2	Old variety
G. max	Japan	A1	Hokkaido	Tokachinagaha	NARO genebank	JP27439	rj2	Old variety
G. max	Japan	A1	Hokkaido	KUSSHARO_SUZUKI	NARO genebank	JP53336	rj2	Landrace
G. max	Japan	A1	Hokkaido	GONJIROUDAIZU	NARO genebank	JP53328	rj2	Landrace
G. max	Japan	A1	Hokkaido	YAMAUCHIDAIZU	NARO genebank	JP53319	rj2	Landrace
G. max	Japan	A1	Hokkaido	ASHORO	NARO genebank	JP49457	rj2	Landrace
G. max	Japan	A1	Hokkaido	MARU_SHOURYUU	NARO genebank	JP27704	rj2	Old variety
G. max	Japan	A1	Hokkaido	NUKANAIDAIZU	NARO genebank	JP53268	rj2	Old variety
G. max	Japan	A1	Hokkaido	DAIZU_KARIFUTO	NARO genebank	JP53293	rj2	Landrace
G. max	Japan	A1	Hokkaido	BIBUNDAIZU	NARO genebank	JP53317	rj2	Landrace
G. max	Japan	A1	Hokkaido	ISHIKARI_SHIRO_1	NARO genebank	JP27414	rj2	Old variety
G. max	Japan	A1	Hokkaido	SHIZUNAIDAIZU	NARO genebank	JP53267	rj2	Old variety
G. max	Japan	A1	Hokkaido	TOTSUTA_DAIZU	NARO genebank	JP28452	rj2	Old variety
G. max	Japan	A1	Hokkaido	AKASAYA_1	NARO genebank	JP53303	rj2	Old variety
G. max	Japan	A1	Hokkaido	OUYACHI_MAKUBETSU	NARO genebank	JP53280	rj2	Landrace
G. max	Japan	A1	Hokkaido	CHUUSEI_HADAKA	NARO genebank	JP27456	rj2	Old variety
G. max	Japan	A1	Hokkaido	RANKOSHI_1	NARO genebank	JP53266	rj2	Old variety
G. max	Japan	A1	Hokkaido	FURANOMARUHA	NARO genebank	JP53277	rj2	Landrace
G. max	Japan	A1	Hokkaido	GINDAIZU	NARO genebank	JP53294	rj2	Old variety
G. max	Japan	A1	Hokkaido	KUROSAYA	NARO genebank	JP53301	rj2	Old variety
G. max	Japan	A1	Hokkaido	BANSEI_HIKARIKURO	NARO genebank	JP27708	rj2	Landrace
G. max	Japan	A1	Hokkaido	KANRO	NARO genebank	JP27441	rj2	Old variety
G. max	Japan	A1	Hokkaido	CHUUSEI_KURO_DAIRYU	NARO genebank	JP49454	rj2	Old variety
G. max	Japan	A1	Hokkaido	ABASHIRI_81	NARO genebank	JP200450	rj2	Landrace
G. max	Japan	A1	Hokkaido	WASEOUSODE_SHIKAOI_ITOH	NARO genebank	JP53347	rj2	Landrace
G. max	Japan	A1	Hokkaido	KONSEN_35	NARO genebank	JP53398	rj2	Landrace
G. max	Japan	A1	Hokkaido	ABASHIRI_27	NARO genebank	JP53401	rj2	Landrace
G. max	Japan	A1	Hokkaido	ABASHIRI_31	NARO genebank	JP200404	rj2	Landrace
G. max	Japan	A1	Hokkaido	ABASHIRI_77	NARO genebank	JP200447	rj2	Landrace
G. max	Japan	A1	Hokkaido	ABASHIRI_48	NARO genebank	JP200420	rj2	Landrace
G. max	Japan	A1	Hokkaido	KINAKOMAME_MUKAWA	NARO genebank	JP200361	rj2	Landrace
G. max	Japan	A1	Hokkaido	Sakamoto_wase	NARO genebank	JP27450	rj2	Landrace
G. max	Japan	A1	Hokkaido	SHIBECHA_NAGAO_3	NARO genebank	JP53338	rj2	Landrace
G. max	Japan	A1	Hokkaido	KOSODEFURI	NARO genebank	JP27454	rj2	Landrace
G. max	Japan	A1	Hokkaido	YOSHIOKA_DAIRYUU	NARO genebank	JP27426	rj2	Old variety
G. max	Japan	A1	Hokkaido	SHIMO_SHIRAZU_1	NARO genebank	JP27698	rj2	Old variety
G. max	Japan	A1	Hokkaido	SHIROSHOURYUU	NARO genebank	JP27702	Rj2	Old variety
G. max	Japan	A1	Hokkaido	WASEHADAKA	NARO genebank	JP53265	rj2	Old variety
G. max	Japan	A1	Hokkaido	TSURUNOKO	NARO genebank	JP27416	rj2	Landrace
G. max	Japan	A1	Hokkaido	YAKUMO_MEAKA	NARO genebank	JP53292	rj2	Landrace
G. max	Japan	A1	Hokkaido	WASE_KURO_SENGOKU	NARO genebank	JP27431	rj2	Old variety
G. max	Japan	A1	Hokkaido	UMA_DAIZU	NARO genebank	JP27395	rj2	Landrace
G. max	Japan	A1	Hokkaido	NAGAHA_HADAKA_1	NARO genebank	JP27437	rj2	Old variety
G. max	Japan	A1	Hokkaido	CHASHOURYU	NARO genebank	JP53274	rj2	Old variety
G. max	Japan	A1	Hokkaido	SHIRO_TSURUNOKO	NARO genebank	JP27415	rj2	Old variety
G. max	Japan	A1	Hokkaido	CHUUSEI_HIKARIKURO	NARO genebank	JP49453	rj2	Old variety
G. max	Japan	A1	Hokkaido	MARUKOTSUBU	NARO genebank	JP53270	rj2	Landrace
G. max	Japan	A1	Hokkaido	URAYAMAWASE	NARO genebank	JP53344	rj2	Landrace
G. max	Japan	A1	Hokkaido	HIDAKAKUROSAYA	NARO genebank	JP53302	rj2	Landrace
G. max	Japan	A10	Kumamoto	DOYOU_MAME	NARO genebank	JP29492	rj2	Landrace
G. max	Japan	A10	Kumamoto	NATSU_KURAKAKE	NARO genebank	JP29494	rj2	Landrace
G. max	Japan	A10	Kumamoto	WASE_KURO_DAIZU	NARO genebank	JP29619	rj2	Landrace
G. max	Japan	A10	Saga	GENNAI	NARO genebank	JP28221	rj2	Landrace
G. max	Japan	A10	Saga	JIN_NAI	NARO genebank	JP29471	rj2	Landrace
G. max	Japan	A10	Saga	MATSUURA_ZAIRAI	NARO genebank	JP28367	rj2	Landrace
G. max	Japan	A10	Nagasaki	SHIMABARA_WASE	NARO genebank	JP27622	rj2	Landrace
G. max	Japan	A10	Kumamoto	TOPPA	NARO genebank	JP29489	rj2	Landrace
G. max	Japan	A10	Saga	WASE_NATSU	NARO genebank	JP29508	rj2	Old variety
G. max	Japan	A10	Kumamoto	KANAGAWA_WASE	NARO genebank	JP29621	rj2	Old variety
G. max	Japan	A10	Saga	KASUGA_ZAIRAI	NARO genebank	JP29509	rj2	Landrace
G. max	Japan	A10	Saga	MATSUURA	NARO genebank	JP29470	rj2	Old variety
G. max	Japan	A10	Kagoshima	AKA_WASE	NARO genebank	JP28381	rj2	Landrace
G. max	Japan	A10	Kagoshima	KISAYA	NARO genebank	JP29485	rj2	Old variety
G. max	Japan	A10	Kagoshima	KISAYA_NATSU	NARO genebank	JP29500	rj2	Landrace
G. max	Japan	A10	Miyazaki	HIGO_DAIZU	NARO genebank	JP27550	rj2	Old variety
G. max	Japan	A10	Kagoshima	ISHIHARA_DAIZU	NARO genebank	JP29482	rj2	Landrace
G. max	Japan	A10	Fukuoka	NATSU_DAIZU	NARO genebank	JP29465	rj2	Landrace
G. max	Japan	A10	Kumamoto	SHIROSAYA_1	NARO genebank	JP29518	rj2	Old variety
G. max	Japan	A10	Kagoshima	KUROME	NARO genebank	JP28384	rj2	Landrace
G. max	Japan	A10	Kagoshima	FUUFU_DAIZU	NARO genebank	JP29487	rj2	Old variety
G. max	Japan	A10	Saga	AKA_BAN	NARO genebank	JP29472	rj2	Landrace
G. max	Japan	A10	Saga	MATSUBA_DAIZU	NARO genebank	JP29511	rj2	Landrace
G. max	Japan	A10	Kagoshima	WASE_KIN	NARO genebank	JP29521	rj2	Landrace
G. max	Japan	A10	Saga	HAJINOMI	NARO genebank	JP29516	rj2	Landrace
G. max	Japan	A10	Nagasaki	HASHINOMI	NARO genebank	JP28374	rj2	Landrace
G. max	Japan	A10	Saga	KIN	NARO genebank	JP29512	rj2	Landrace
G. max	Japan	A10	Nagasaki	SHIROME	NARO genebank	JP29467	rj2	Old variety
G. max	Japan	A10	Nagasaki	GIONBOU_3	NARO genebank	JP27623	rj2	Landrace
G. max	Japan	A10	Nagasaki	HAKUBI_DAIZU	NARO genebank	JP28372	rj2	Landrace
G. max	Japan	A10	Kumamoto	SHIN_SHIMABARA	NARO genebank	JP29630	rj2	Landrace
G. max	Japan	A10	Nagasaki	SHIMABARA	NARO genebank	JP28370	rj2	Landrace
G. max	Japan	A10	Kagoshima	KAIRYOU_SHIROME	NARO genebank	JP29499	rj2	Old variety
G. max	Japan	A10	Kagoshima	MATSUBA_DAIZU	NARO genebank	JP28380	rj2	Landrace
G. max	Japan	A10	Miyazaki	AOCHI	NARO genebank	JP29369	rj2	Old variety
G. max	Japan	A10	Miyazaki	AOCHI_NATSU	NARO genebank	JP29502	rj2	Landrace
G. max	Japan	A10	Saga	KOU_ANDAA	NARO genebank	JP29474	rj2	Landrace
G. max	Japan	A10	Nagasaki	SHIROKUCHI_1	NARO genebank	JP29486	rj2	Old variety
G. max	Japan	A10	Kagoshima	SHIROME	NARO genebank	JP28379	rj2	Landrace
G. max	Japan	A10	Kagoshima	SHIROKUCHI_DAIZU	NARO genebank	JP28382	rj2	Landrace
G. max	Japan	A10	Saga	HAZENOMI_DAIZU	NARO genebank	JP29479	rj2	Landrace
G. max	Japan	A10	Nagasaki	MIKURI_46	NARO genebank	JP28373	Rj2	Landrace
G. max	Japan	A10	Miyazaki	ABURA_DAIZU	NARO genebank	JP28378	rj2	Landrace
G. max	Japan	A10	Kumamoto	ITSUKI_ZAIRAI_83H	NARO genebank	JP29715	rj2	Landrace
G. max	Japan	A10	Kumamoto	KUMA	NARO genebank	JP27627	rj2	Landrace
G. max	Japan	A10	Kumamoto	MISAO	NARO genebank	JP27378	rj2	Landrace
G. max	Japan	A10	Kumamoto	MISAO_DAIZU	NARO genebank	JP29491	rj2	Landrace
G. max	Japan	A10	Nagasaki	AZE_DAIZU	NARO genebank	JP29468	rj2	Landrace
G. max	Japan	A10	Kumamoto	KOMUTA	NARO genebank	JP29493	rj2	Landrace
G. max	Japan	A10	Kumamoto	KUMAJI_1	NARO genebank	JP28377	Rj2	Landrace
G. max	Japan	A10	Fukuoka	KURO_SENGOKU	NARO genebank	JP29602	rj2	Landrace
G. max	Japan	A10	Kumamoto	SOUTA_DAIZU	NARO genebank	JP29670	rj2	Landrace
G. max	Japan	A10	Oita	CHA_SENGOKU_9	NARO genebank	JP28041	rj2	Landrace
G. max	Japan	A10	Fukuoka	AMAGI_ZAIRAI_90B	NARO genebank	JP76311	rj2	Landrace
G. max	Japan	A10	Fukuoka	YABE_ZAIRAI_90B	NARO genebank	JP76314	rj2	Landrace
G. max	Japan	A10	Kumamoto	ITSUKI_ZAIRAI_83A	NARO genebank	JP29711	rj2	Landrace
G. max	Japan	A10	Fukuoka	YABE_ZAIRAI_90F	NARO genebank	JP76306	rj2	Landrace
G. max	Japan	A10	Fukuoka	HOUSHUYAMA_ZAIRAI_90A	NARO genebank	JP76323	rj2	Landrace
G. max	Japan	A10	Oita	KOISHIWARA_ZAIRAI_90G	NARO genebank	JP76327	rj2	Landrace
G. max	Japan	A10	Kagoshima	KUROMAME	NARO genebank	JP85525	rj2	Landrace
G. max	Japan	A10	Oita	MAETSUE_ZAIRAI_90C	NARO genebank	JP76322	rj2	Landrace
G. max	Japan	A10	Kagoshima	KURODAIZU	NARO genebank	JP85523	rj2	Landrace
G. max	Japan	A10	Oita	KOISHIWARA_ZAIRAI_90C	NARO genebank	JP76326	rj2	Landrace
G. max	Japan	A10	Kumamoto	SHICHIJOU_ZAIRAI_83A	NARO genebank	JP29720	rj2	Landrace
G. max	Japan	A10	Kumamoto	SHICHIJOU_ZAIRAI_83G	NARO genebank	JP29724	rj2	Landrace
G. max	Japan	A10	Miyazaki	DAIZU	NARO genebank	JP201412	rj2	Landrace
G. max	Japan	A10	Fukuoka	AMAGI_ZAIRAI_90A	NARO genebank	JP76310	rj2	Landrace
G. max	Japan	A10	Oita	MAETSUE_ZAIRAI_90B	NARO genebank	JP76321	Rj2	Landrace
G. max	Japan	A10	Fukuoka	YABE_ZAIRAI_90A	NARO genebank	JP76303	rj2	Landrace
G. max	Japan	A10	Kumamoto	NANKAN_ZAIRAI_83	NARO genebank	JP29696	rj2	Landrace
G. max	Japan	A10	Oita	NIBAN_DAIZU	NARO genebank	JP29464	rj2	Landrace
G. max	Japan	A10	Kagoshima	KUROSAYA	NARO genebank	JP29501	rj2	Landrace
G. max	Japan	A10	Saga	FUJIHIME	NARO genebank	JP29597	rj2	Landrace
G. max	Japan	A10	Kumamoto	GOKU_DAIZU	NARO genebank	JP27626	rj2	Landrace
G. max	Japan	A10	Fukuoka	YATSUFUSA	NARO genebank	JP28676	unknown	Landrace
G. max	Japan	A10	Kagoshima	AKIDAIZU	NARO genebank	JP85524	rj2	Landrace
G. max	Japan	A10	Oita	SHIRODAIZU	NARO genebank	JP201379	rj2	Landrace
G. max	Japan	A10	Nagasaki	DAIZU	NARO genebank	JP81635	rj2	Landrace
G. max	Japan	A10	Fukuoka	YABE_ZAIRAI_90C	NARO genebank	JP76304	rj2	Landrace
G. max	Japan	A10	Saga	COL_SAGA_2005_NIAS_CED2005_39_45	NARO genebank	JP226807	rj2	Landrace
G. max	Japan	A10	Saga	COL_SAGA_2005_NIAS_CED2005_39_46	NARO genebank	JP226808	rj2	Landrace
G. max	Japan	A10	Saga	COL_SAGA_2005_NIAS_CED2005_42_27	NARO genebank	JP226815	rj2	Landrace
G. max	Japan	A10	Nagasaki	OSODAIZU	NARO genebank	JP81633	rj2	Landrace
G. max	Japan	A10	Nagasaki	COL_NAGASAKI_1994_MAFF_154	NARO genebank	JP81636	rj2	Landrace
G. max	Japan	A10	Kumamoto	DAIZU	NARO genebank	JP201402	rj2	Landrace
G. max	Japan	A10	Kumamoto	ASO_ZAIRAI_83	NARO genebank	JP29726	rj2	Landrace
G. max	Japan	A10	Kagoshima	AKIDAIZU	NARO genebank	JP85527	rj2	Landrace
G. max	Japan	A10	Kagoshima	AKIDAIZU	NARO genebank	JP85526	rj2	Landrace
G. max	Japan	A10	Kumamoto	TOUYOU_ZAIRAI_83A	NARO genebank	JP29708	rj2	Landrace
G. max	Japan	A10	Oita	OKA_DAIZU	NARO genebank	JP29526	rj2	Landrace
G. max	Japan	A10	Kumamoto	BAN_KURO_DAIZU	NARO genebank	JP29533	rj2	Landrace
G. max	Japan	A10	Oita	MAETSUE_ZAIRAI_90A	NARO genebank	JP76320	rj2	Landrace
G. max	Japan	A10	Oita	OOITA_AKI_DAIZU_1	NARO genebank	JP29600	rj2	Old variety
G. max	Japan	A10	Fukuoka	HOSHINO_ZAIRAI	NARO genebank	JP29524	rj2	Landrace
G. max	Japan	A10	Saga	MAGARIKAWA_ZAIRAI	NARO genebank	JP29529	rj2	Old variety
G. max	Japan	A10	Fukuoka	YABE_ZAIRAI_90E	NARO genebank	JP76305	rj2	Landrace
G. max	Japan	A10	Kumamoto	RYUUSUI	NARO genebank	JP29615	rj2	Landrace
G. max	Japan	A10	Kumamoto	OOURA	NARO genebank	JP29537	rj2	Landrace
G. max	Japan	A10	Kumamoto	HIKAGE_DAIZU	NARO genebank	JP29538	rj2	Landrace
G. max	Japan	A10	Kumamoto	SHIMOTSURA	NARO genebank	JP29534	rj2	Landrace
G. max	Japan	A10	Kumamoto	FUSANARI_DAIZU	NARO genebank	JP29539	rj2	Landrace
G. max	Japan	A10	Kumamoto	WAKASHIMA	NARO genebank	JP29540	rj2	Landrace
G. max	Japan	A10	Kumamoto	UCHIDA	NARO genebank	JP29541	rj2	Landrace
G. max	Japan	A10	Kumamoto	YAMAGA_ZAIRAI_83	NARO genebank	JP29690	rj2	Landrace
G. max	Japan	A10	Kumamoto	TOMOCHI_ZAIRAI_83A	NARO genebank	JP29706	rj2	Landrace
G. max	Japan	A10	Kumamoto	TAMANA	NARO genebank	JP28263	rj2	Landrace
G. max	Japan	A10	Kumamoto	KAWAHARA	NARO genebank	JP29536	rj2	Landrace
G. max	Japan	A10	Kumamoto	MENOTAKE	NARO genebank	JP29543	rj2	Landrace
G. max	Japan	A10	Kumamoto	OONO	NARO genebank	JP29544	rj2	Landrace
G. max	Japan	A10	Kumamoto	BUNSEI	NARO genebank	JP29542	rj2	Landrace
G. max	Japan	A10	Kumamoto	ARAO_ZAIRAI_83	NARO genebank	JP29692	rj2	Landrace
G. max	Japan	A10	Miyazaki	KIIRO	NARO genebank	JP29667	rj2	Landrace
G. max	Japan	A10	Kumamoto	UEKI_ZAIRAI_83	NARO genebank	JP29689	rj2	Landrace
G. max	Japan	A10	Oita	KOISHIWARA_ZAIRAI_90B-a_WASE	NARO genebank	JP76324	rj2	Landrace
G. max	Japan	A10	Kumamoto	SHICHIJOU_ZAIRAI_83	NARO genebank	JP29691	Rj2	Landrace
G. max	Japan	A10	Fukuoka	KOISHIWARA_ZAIRAI_90A	NARO genebank	JP76307	rj2	Landrace
G. max	Japan	A10	Oita	KOISHIWARA_ZAIRAI_90B-b_OKUTE	NARO genebank	JP76325	rj2	Landrace
G. max	Japan	A10	Saga	Kiiroakidaizu	NARO genebank	JP28222	rj2	Old variety
G. max	Japan	A10	Saga	NABESHIMA	NARO genebank	JP29626	rj2	Landrace
G. max	Japan	A10	Nagasaki	COL_NAGASAKI_1983_YOSHINAGA_2	NARO genebank	JP29672	rj2	Landrace
G. max	Japan	A10	Saga	SAGA_ZAIRAI	NARO genebank	JP29292	rj2	Landrace
G. max	Japan	A10	Fukuoka	AMAGI_ZAIRAI_90D	NARO genebank	JP76302	rj2	Landrace
G. max	Japan	A10	Kumamoto	HACHIRA_DAIZU	NARO genebank	JP29557	rj2	Landrace
G. max	Japan	A11	Okinawa	NACHIBEE	NARO genebank	JP43554	rj2	Landrace
G. max	Japan	A11	Okinawa	KURODAIZU_AO_HIGUU_CHUU	NARO genebank	JP30135	rj2	Landrace
G. max	Japan	A11	Okinawa	AO_HIGUU__KYUU	NARO genebank	JP48993	rj2	Landrace
G. max	Japan	A11	Okinawa	HIKU_ANDA	NARO genebank	JP35409	rj2	Landrace
G. max	Japan	A11	Okinawa	TEI_ANDAA__IE	NARO genebank	JP49002	rj2	Landrace
G. max	Japan	A11	Okinawa	TEI_ANDAA__KIKAISHIMA	NARO genebank	JP49001	rj2	Landrace
G. max	Japan	A11	Okinawa	HIKUANDA	NARO genebank	JP80039	rj2	Landrace
G. max	Japan	A11	Okinawa	KOU_ANDAA__KUME	NARO genebank	JP48998	rj2	Landrace
G. max	Japan	A11	Okinawa	KOU_ANDAA__IE	NARO genebank	JP48999	rj2	Landrace
G. max	Japan	A11	Okinawa	AOHIGU	NARO genebank	JP80038	rj2	Landrace
G. max	Japan	A11	Okinawa	CHINPITOU_TORIME	NARO genebank	JP29604	rj2	Landrace
G. max	Japan	A11	Okinawa	AO_KAWAMAME_UNRIN	NARO genebank	JP30137	rj2	Landrace
G. max	Japan	A11	Okinawa	TAMAGO_MAME	NARO genebank	JP43550	rj2	Landrace
G. max	Japan	A11	Okinawa	TASHOUTOU_MURASAKIHANA	NARO genebank	JP43549	rj2	Landrace
G. max	Japan	A11	Okinawa	SHIROHANA_TAIRYUU_HADAKA	NARO genebank	JP49003	rj2	Landrace
G. max	Japan	A2	Akita	EZONISHIKI	NARO genebank	JP28162	rj2	Landrace
G. max	Japan	A2	Aomori	MISO_MAME	NARO genebank	JP27728	rj2	Landrace
G. max	Japan	A2	Iwate	KUROME	NARO genebank	JP85541	rj2	Landrace
G. max	Japan	A2	Iwate	SASHIMIMAME	NARO genebank	JP85542	rj2	Landrace
G. max	Japan	A2	Iwate	AOMAME	NARO genebank	JP85536	rj2	Landrace
G. max	Japan	A2	Aomori	AO_SHOURYUU	NARO genebank	JP28008	rj2	Landrace
G. max	Japan	A2	Aomori	NANGUN_TAKEDATE	NARO genebank	JP28026	rj2	Landrace
G. max	Japan	A2	Aomori	MEGURO_1	NARO genebank	JP28049	rj2	Landrace
G. max	Japan	A2	Aomori	MEGURO	NARO genebank	JP27721	rj2	Landrace
G. max	Japan	A2	Akita	HANAWA_ZAIRAI	NARO genebank	JP27824	rj2	Landrace
G. max	Japan	A2	Fukushima	CHAMAME	NARO genebank	JP76568	rj2	Landrace
G. max	Japan	A2	Fukushima	KOZOROMAME	NARO genebank	JP73026	rj2	Landrace
G. max	Japan	A2	Fukushima	NATTOMAME	NARO genebank	JP73121	rj2	Landrace
G. max	Japan	A2	Iwate	KUROMAME	NARO genebank	JP85529	rj2	Landrace
G. max	Japan	A2	Iwate	KARUMAIMAME	NARO genebank	JP85530	rj2	Landrace
G. max	Japan	A2	Yamagata	KOUCHA	NARO genebank	JP219328	rj2	Landrace
G. max	Japan	A2	Iwate	TAIRADATE_ZAIRAISHU	NARO genebank	JP28143	rj2	Landrace
G. max	Japan	A2	Fukushima	MOCHI_MAME	NARO genebank	JP27723	rj2	Landrace
G. max	Japan	A2		WASE_OIRAN	NARO genebank	JP28258	rj2	Landrace
G. max	Japan	A2	Iwate	AODAIZU	NARO genebank	JP81628	rj2	Landrace
G. max	Japan	A2	Fukushima	AZUKI_MAME	NARO genebank	JP28101	rj2	Landrace
G. max	Japan	A2	Iwate	KUROMAME	NARO genebank	JP85538	rj2	Landrace
G. max	Japan	A2	Aomori	COL_AOMORI_1981_L146-2	NARO genebank	JP54196	rj2	Landrace
G. max	Japan	A2	Aomori	GOISHI_SHIROHANA	NARO genebank	JP27742	rj2	Landrace
G. max	Japan	A2	Iwate	AOMAME	NARO genebank	JP76542	rj2	Landrace
G. max	Japan	A2	Iwate	AOMAME	NARO genebank	JP85539	rj2	Landrace
G. max	Japan	A2	Yamagata	ITSUTSUPPAMAME	NARO genebank	JP76513	rj2	Landrace
G. max	Japan	A2	Yamagata	KUROMAME	NARO genebank	JP76515	rj2	Landrace
G. max	Japan	A2	Yamagata	KUROGOYOU	NARO genebank	JP76554	rj2	Landrace
G. max	Japan	A2	Fukushima	KUROMAME__WASEMAME	NARO genebank	JP73134	rj2	Landrace
G. max	Japan	A2	Fukushima	KUR0MAME	NARO genebank	JP76583	rj2	Landrace
G. max	Japan	A2	Fukushima	KUROGOYOU	NARO genebank	JP28214	rj2	Landrace
G. max	Japan	A2	Yamagata	ITSUTSUBA	NARO genebank	JP76555	rj2	Landrace
G. max	Japan	A2	Yamagata	KURODAIZU	NARO genebank	JP76559	rj2	Landrace
G. max	Japan	A2	Iwate	KUROMAME	NARO genebank	JP85537	rj2	Landrace
G. max	Japan	A2	Aomori	YUKINOSHITA	NARO genebank	JP27462	rj2	Landrace
G. max	Japan	A2	Yamagata	YUKIWARI_MAME	NARO genebank	JP28127	rj2	Landrace
G. max	Japan	A2	Miyagi	BONJIRO	NARO genebank	JP27981	rj2	Landrace
G. max	Japan	A2	Iwate	HADAKA_MAME	NARO genebank	JP27854	rj2	Landrace
G. max	Japan	A2	Miyagi	SENNARI_MUSUME	NARO genebank	JP27884	rj2	Landrace
G. max	Japan	A2	Akita	KYOUSAKU_SHIRAZU	NARO genebank	JP28000	rj2	Landrace
G. max	Japan	A2	Yamagata	SHIRO_HACHIKOKU	NARO genebank	JP27990	rj2	Old variety
G. max	Japan	A2	Yamagata	AOHATA	NARO genebank	JP27663	rj2	Landrace
G. max	Japan	A2	Yamagata	KUROZATOU_MAME	NARO genebank	JP27980	rj2	Landrace
G. max	Japan	A2	Yamagata	SAKYUU_AO_MAME	NARO genebank	JP28094	rj2	Landrace
G. max	Japan	A2	Fukushima	KINAKO_MAME	NARO genebank	JP28130	rj2	Landrace
G. max	Japan	A2	Iwate	SANDAN_MAME	NARO genebank	JP28460	Rj2	Landrace
G. max	Japan	A2	Fukushima	NATTOUMAME	NARO genebank	JP73142	rj2	Landrace
G. max	Japan	A2	Iwate	AO_MAME	NARO genebank	JP28034	rj2	Landrace
G. max	Japan	A2	Iwate	JOUHOUJI_ZAIRAISHU	NARO genebank	JP28123	rj2	Landrace
G. max	Japan	A2	Iwate	MEJIROMAME	NARO genebank	JP85531	rj2	Landrace
G. max	Japan	A2	Iwate	SHIROME	NARO genebank	JP85540	rj2	Landrace
G. max	Japan	A2	Akita	SHAKUJOU	NARO genebank	JP27995	rj2	Landrace
G. max	Japan	A2	Fukushima	DARUMA_2	NARO genebank	JP27893	rj2	Old variety
G. max	Japan	A2	Fukushima	ASAHI_60	NARO genebank	JP27984	rj2	Old variety
G. max	Japan	A2	Aomori	YAGI_SHIROHANA	NARO genebank	JP27718	rj2	Landrace
G. max	Japan	A2	Aomori	SHIROSAYA_TOUFU_MAME	NARO genebank	JP28456	rj2	Landrace
G. max	Japan	A2		SHINROKU	NARO genebank	JP27542	rj2	Landrace
G. max	Japan	A2	Akita	OUU_13	NARO genebank	JP27785	rj2	Old variety
G. max	Japan	A2	Yamagata	AKITA_ANI	NARO genebank	JP27920	rj2	Old variety
G. max	Japan	A2	Miyagi	TSURU_NO_TOMO_1	NARO genebank	JP27878	rj2	Old variety
G. max	Japan	A2	Fukushima	AKASAYA	NARO genebank	JP73128	rj2	Landrace
G. max	Japan	A2	Fukushima	ABURA_MAME	NARO genebank	JP27900	rj2	Landrace
G. max	Japan	A2		CHOUGETSU	NARO genebank	JP27565	rj2	Landrace
G. max	Japan	A2	Miyagi	KO_HACHIGATSU_14	NARO genebank	JP28021	rj2	Old variety
G. max	Japan	A2	Aomori	TOUKICHI_1	NARO genebank	JP27712	rj2	Old variety
G. max	Japan	A2	Akita	AKITA	NARO genebank	JP27813	rj2	Old variety
G. max	Japan	A2	Aomori	OOMEDAMA	NARO genebank	JP27724	rj2	Landrace
G. max	Japan	A2	Miyagi	SHIRO_TEPPOU	NARO genebank	JP27885	rj2	Landrace
G. max	Japan	A2	Akita	SHAKKIN_NASHI	NARO genebank	JP28011	rj2	Landrace
G. max	Japan	A2	Miyagi	ZAIRAISHU_IGU	NARO genebank	JP27975	rj2	Landrace
G. max	Japan	A2	Fukushima	MOCHIMAME	NARO genebank	JP73112	rj2	Landrace
G. max	Japan	A2	Fukushima	NIOIMAME	NARO genebank	JP78972	rj2	Landrace
G. max	Japan	A2	Iwate	SHIROME	NARO genebank	JP85532	rj2	Landrace
G. max	Japan	A2	Fukushima	WASEMAME	NARO genebank	JP73144	rj2	Landrace
G. max	Japan	A2	Akita	AKITA_ZAIRAI_1	NARO genebank	JP28032	rj2	Landrace
G. max	Japan	A2	Akita	KURO_MAME	NARO genebank	JP27846	rj2	Landrace
G. max	Japan	A2	Iwate	KUROMAME	NARO genebank	JP76510	rj2	Landrace
G. max	Japan	A2	Aomori	KUROMAME	NARO genebank	JP81627	rj2	Landrace
G. max	Japan	A2	Fukushima	HAKUHOU	NARO genebank	JP27895	rj2	Landrace
G. max	Japan	A2	Fukushima	SHIROGE_9	NARO genebank	JP27983	rj2	Old variety
G. max	Japan	A2	Fukushima	GOYOU_DAIZU	NARO genebank	JP28099	rj2	Landrace
G. max	Japan	A2	Aomori	BITTARI_MAME	NARO genebank	JP27740	rj2	Landrace
G. max	Japan	A2	Iwate	AO_BISHI	NARO genebank	JP27862	rj2	Landrace
G. max	Japan	A2	Yamagata	AOMAME	NARO genebank	JP76516	rj2	Landrace
G. max	Japan	A2	Iwate	KURAKAKE	NARO genebank	JP76509	rj2	Landrace
G. max	Japan	A2	Iwate	KUROHIRA	NARO genebank	JP27863	rj2	Landrace
G. max	Japan	A2	Fukushima	KUROMAME	NARO genebank	JP73116	rj2	Landrace
G. max	Japan	A2	Miyagi	KUROMAME	NARO genebank	JP85554	rj2	Landrace
G. max	Japan	A2	Yamagata	KUROMAME	NARO genebank	JP76548	rj2	Landrace
G. max	Japan	A2	Yamagata	KUROMAME	NARO genebank	JP87837	rj2	Landrace
G. max	Japan	A2	Fukushima	AOMAME	NARO genebank	JP73065	rj2	Landrace
G. max	Japan	A2	Fukushima	AOMAME	NARO genebank	JP73123	rj2	Landrace
G. max	Japan	A2	Fukushima	BETTARA_MAME	NARO genebank	JP73137	rj2	Landrace
G. max	Japan	A2	Fukushima	AODAIZU	NARO genebank	JP76579	rj2	Landrace
G. max	Japan	A2	Fukushima	AOTOKO	NARO genebank	JP90890	rj2	Landrace
G. max	Japan	A2	Fukushima	AUOMAME	NARO genebank	JP76575	rj2	Landrace
G. max	Japan	A2	Yamagata	KUROMAME	NARO genebank	JP87826	rj2	Landrace
G. max	Japan	A2	Miyagi	KUROMAME	NARO genebank	JP85551	rj2	Landrace
G. max	Japan	A2	Fukushima	CHINCHINMAME	NARO genebank	JP73028	rj2	Landrace
G. max	Japan	A2	Fukushima	HIYAKASHIMAME	NARO genebank	JP73066	rj2	Landrace
G. max	Japan	A2	Akita	AKITA_ZAIRAI_2	NARO genebank	JP28033	rj2	Landrace
G. max	Japan	A2	Fukushima	HITASHIMAME	NARO genebank	JP76563	rj2	Landrace
G. max	Japan	A2	Akita	OBONAI_ZAIRAI	NARO genebank	JP27845	rj2	Landrace
G. max	Japan	A2	Fukushima	KUROMAME	NARO genebank	JP73061	Rj2	Landrace
G. max	Japan	A2	Fukushima	MISOMAME	NARO genebank	JP73062	rj2	Landrace
G. max	Japan	A2	Fukushima	KUROMAME	NARO genebank	JP76577	rj2	Landrace
G. max	Japan	A2	Yamagata	BITTARAMAME	NARO genebank	JP76543	rj2	Landrace
G. max	Japan	A2	Yamagata	AOBATAMAME	NARO genebank	JP76551	rj2	Landrace
G. max	Japan	A2	Fukushima	KUROMAME_BETTARAMAME	NARO genebank	JP73111	rj2	Landrace
G. max	Japan	A2	Yamagata	DATE_AO	NARO genebank	JP27915	rj2	Old variety
G. max	Japan	A2	Miyagi	KUROTOME	NARO genebank	JP27891	rj2	Landrace
G. max	Japan	A2	Miyagi	KUROMAME	NARO genebank	JP87834	rj2	Landrace
G. max	Japan	A2	Aomori	YUKINOSHITAMAME	NARO genebank	JP81625	rj2	Landrace
G. max	Japan	A2	Miyagi	JYAKOUMAME	NARO genebank	JP85548	rj2	Landrace
G. max	Japan	A2	Yamagata	KAORIMAME	NARO genebank	JP87828	rj2	Landrace
G. max	Japan	A2	Yamagata	KAORIMAME	NARO genebank	JP87831	rj2	Landrace
G. max	Japan	A2	Yamagata	HIDENMAME	NARO genebank	JP87835	rj2	Landrace
G. max	Japan	A2	Yamagata	DADACHAMAME	NARO genebank	JP87838	rj2	Landrace
G. max	Japan	A2	Yamagata	AOBATUMAME	NARO genebank	JP211759	rj2	Landrace
G. max	Japan	A2	Miyagi	KURUMIMAME	NARO genebank	JP85549	rj2	Landrace
G. max	Japan	A2	Yamagata	KAZUNOKO_MAME	NARO genebank	JP27928	rj2	Landrace
G. max	Japan	A2	Iwate	KOUJI_IRAZU	NARO genebank	JP28464	rj2	Landrace
G. max	Japan	A2	Yamagata	SANBON_ISSHOU	NARO genebank	JP28466	rj2	Landrace
G. max	Japan	A2	Aomori	AOMAME	NARO genebank	JP81630	Rj2	Landrace
G. max	Japan	A2	Iwate	AOBATA	NARO genebank	JP76511	Rj2	Landrace
G. max	Japan	A2	Iwate	AOMAME	NARO genebank	JP85533	Rj2	Landrace
G. max	Japan	A2	Miyagi	AOBATAMAME	NARO genebank	JP85550	Rj2	Landrace
G. max	Japan	A2	Miyagi	AODAIZU	NARO genebank	JP87840	Rj2	Landrace
G. max	Japan	A2	Yamagata	AOBAKO	NARO genebank	JP76512	Rj2	Landrace
G. max	Japan	A2	Fukushima	SAKANAMAME	NARO genebank	JP73063	Rj2	Landrace
G. max	Japan	A2	Yamagata	HITORIMUSUME	NARO genebank	JP76514	rj2	Landrace
G. max	Japan	A2	Iwate	KUROMAME	NARO genebank	JP76545	rj2	Landrace
G. max	Japan	A2	Iwate	KAORI_EDAMAME	NARO genebank	JP28219	rj2	Landrace
G. max	Japan	A2	Akita	DAIDOUMAME	NARO genebank	JP69989	rj2	Landrace
G. max	Japan	A2	Iwate	HACHIGATSU_MAME_L_92	NARO genebank	JP35245	rj2	Landrace
G. max	Japan	A2	Akita	KOSAKA_ZAIRAI_KATSUBESO	NARO genebank	JP27826	rj2	Landrace
G. max	Japan	A2	Miyagi	MITSU_MAME	NARO genebank	JP27889	rj2	Landrace
G. max	Japan	A2	Miyagi	DATE_CHA_MAME	NARO genebank	JP28869	Rj2	Landrace
G. max	Japan	A2	Yamagata	HITASHIMAME	NARO genebank	JP76560	rj2	Landrace
G. max	Japan	A2	Miyagi	SHIRO_HIGO	NARO genebank	JP28038	rj2	Landrace
G. max	Japan	A2	Aomori	TAMATSUKURI	NARO genebank	JP27857	rj2	Old variety
G. max	Japan	A2	Miyagi	TAMATSUKURId	NARO genebank	JP27857	rj2	Old variety
G. max	Japan	A2	Miyagi	TAMATSUKURI_11	NARO genebank	JP27880	rj2	Old variety
G. max	Japan	A2	Miyagi	KANNARI_ZAIRAI	NARO genebank	JP27883	rj2	Landrace
G. max	Japan	A2	Miyagi	UDAIZAKI_ZAIRAISHU	NARO genebank	JP27982	rj2	Landrace
G. max	Japan	A2	Aomori	AKASAYA__AOMORI	NARO genebank	JP28234	Rj2	Old variety
G. max	Japan	A2	Akita	ONI_AKASAYA	NARO genebank	JP27818	Rj2	Landrace
G. max	Japan	A2	Akita	KUROSAYA	NARO genebank	JP27819	rj2	Old variety
G. max	Japan	A2	Akita	YORISUKE_MAME	NARO genebank	JP27833	rj2	Landrace
G. max	Japan	A2	Yamagata	MISONIMAME	NARO genebank	JP76556	rj2	Landrace
G. max	Japan	A2	Aomori	YOUGETSU	NARO genebank	JP27711	rj2	Landrace
G. max	Japan	A2	Aomori	YOUGETSU_1	NARO genebank	JP27710	rj2	Old variety
G. max	Japan	A2	Iwate	KAWANAGARE_IWATE	NARO genebank	JP27847	rj2	Old variety
G. max	Japan	A2	Yamagata	TAKIYA	NARO genebank	JP27922	rj2	Landrace
G. max	Japan	A2	Yamagata	SAKURAMAME	NARO genebank	JP87833	rj2	Landrace
G. max	Japan	A2	Yamagata	AKAMAME	NARO genebank	JP211743	rj2	Landrace
G. max	Japan	A2	Yamagata	SAKURA_MAME	NARO genebank	JP27939	rj2	Landrace
G. max	Japan	A2	Aomori	YAGI_1	NARO genebank	JP27714	rj2	Old variety
G. max	Japan	A2	Iwate	IWATE_YAGI	NARO genebank	JP27850	rj2	Landrace
G. max	Japan	A2	Iwate	TOUKICHI	NARO genebank	JP27852	rj2	Old variety
G. max	Japan	A2	Aomori	SENNARI_KOU	NARO genebank	JP27730	rj2	Landrace
G. max	Japan	A2	Akita	Ani	NARO genebank	JP27814	rj2	Old variety
G. max	Japan	A2	Akita	SENNARI	NARO genebank	JP27823	rj2	Landrace
G. max	Japan	A2	Aomori	DEKISUGI	NARO genebank	JP27713	rj2	Landrace
G. max	Japan	A2	Aomori	KOBINKATAGI	NARO genebank	JP27729	rj2	Landrace
G. max	Japan	A2	Akita	ZAIRAISHU_MINEYOSHIKAWA	NARO genebank	JP27375	rj2	Landrace
G. max	Japan	A2	Aomori	MAME	NARO genebank	JP81631	rj2	Landrace
G. max	Japan	A2	Yamagata	SHIROMAME	NARO genebank	JP211746	rj2	Landrace
G. max	Japan	A2	Iwate	KAWANAGARE	NARO genebank	JP28208	rj2	Landrace
G. max	Japan	A2	Iwate	TOFUMAMEA	NARO genebank	JP85528	rj2	Landrace
G. max	Japan	A2	Akita	GEDEN_SHIRAZU	NARO genebank	JP27816	rj2	Landrace
G. max	Japan	A2	Iwate	SHIROMAME	NARO genebank	JP85535	rj2	Landrace
G. max	Japan	A2	Fukushima	MISOMAME	NARO genebank	JP73138	rj2	Landrace
G. max	Japan	A2	Yamagata	KANEMOCHIMAME	NARO genebank	JP76544	rj2	Landrace
G. max	Japan	A2	Miyagi	SUNAZUMI	NARO genebank	JP27911	rj2	Landrace
G. max	Japan	A2	Fukushima	ITACHINOCHIKARA	NARO genebank	JP76562	rj2	Landrace
G. max	Japan	A2	Miyagi	AOMAME	NARO genebank	JP85547	rj2	Landrace
G. max	Japan	A2	Yamagata	JAKOU_MAME	NARO genebank	JP27918	rj2	Landrace
G. max	Japan	A2	Akita	MEIGETSU_MAME	NARO genebank	JP27844	rj2	Landrace
G. max	Japan	A2	Yamagata	KUROMAME	NARO genebank	JP211742	rj2	Landrace
G. max	Japan	A2	Akita	AO_NYUUDOU	NARO genebank	JP27843	rj2	Landrace
G. max	Japan	A2	Yamagata	AOGURO	NARO genebank	JP76546	Rj2	Landrace
G. max	Japan	A2	Yamagata	AOGURO	NARO genebank	JP76553	Rj2	Landrace
G. max	Japan	A2	Yamagata	SANGOKUTORI_YAMAGATA	NARO genebank	JP27917	rj2	Landrace
G. max	Japan	A2	Yamagata	AKAGARA	NARO genebank	JP27970	rj2	Landrace
G. max	Japan	A2	Iwate	SHIRATAMA	NARO genebank	JP27858	rj2	Old variety
G. max	Japan	A2	Fukushima	NIWA_MAME	NARO genebank	JP27903	rj2	Landrace
G. max	Japan	A2	Iwate	OOTAMA	NARO genebank	JP27859	rj2	Landrace
G. max	Japan	A2	Aomori	TSURU_NO_TAMAGO	NARO genebank	JP28010	rj2	Landrace
G. max	Japan	A2	Iwate	TANEICHI_ZAIRAI	NARO genebank	JP28211	rj2	Landrace
G. max	Japan	A2	Miyagi	KABUREKARA	NARO genebank	JP27912	rj2	Landrace
G. max	Japan	A2	Miyagi	CHADAIZU	NARO genebank	JP27890	rj2	Landrace
G. max	Japan	A2	Fukushima	MEJIRO_1	NARO genebank	JP27985	rj2	Old variety
G. max	Japan	A2	Fukushima	HIKAGE_MAME	NARO genebank	JP27574	rj2	Landrace
G. max	Japan	A2	Miyagi	TOUSHIKEN	NARO genebank	JP27905	rj2	Landrace
G. max	Japan	A2	Fukushima	KOUJI_IRAZU_9	NARO genebank	JP28024	rj2	Landrace
G. max	Japan	A2	Iwate	KUROMAME	NARO genebank	JP85364	rj2	Landrace
G. max	Japan	A2	Aomori	KIZUKURI_ZAIRAI	NARO genebank	JP28046	rj2	Landrace
G. max	Japan	A2	Yamagata	MISONIMAME	NARO genebank	JP76552	rj2	Landrace
G. max	Japan	A2	Akita	Ani	NARO genebank	JP27814	rj2	Landrace
G. max	Japan	A3	Ibaraki	YAMAUCHI_DAIZU	NARO genebank	JP28874	rj2	Landrace
G. max	Japan	A3	Kanagawa	SHIRO_TAIRYUU	NARO genebank	JP28525	rj2	Landrace
G. max	Japan	A3	Tochigi	AKATSUKA	NARO genebank	JP27946	rj2	Landrace
G. max	Japan	A3	Gunma	KITSUNESAYA	NARO genebank	JP28472	rj2	Landrace
G. max	Japan	A3	Chiba	WASE_DAIZU	NARO genebank	JP28519	rj2	Landrace
G. max	Japan	A3	Saitama	YORI_KARAMI	NARO genebank	JP28510	rj2	Landrace
G. max	Japan	A3	Chiba	YORE	NARO genebank	JP28112	Rj2	Landrace
G. max	Japan	A3	Kanagawa	KATSURA_KOUDEN	NARO genebank	JP28524	rj2	Landrace
G. max	Japan	A3	Chiba	GOKUWASE_NATSU_DAIZU	NARO genebank	JP28517	rj2	Landrace
G. max	Japan	A3	Saitama	SHIROHANA_SAI_1	NARO genebank	JP28502	rj2	Old variety
G. max	Japan	A3	Ibaraki	MIYASHIRO	NARO genebank	JP28496	rj2	Landrace
G. max	Japan	A3	Ibaraki	HADAKA	NARO genebank	JP28693	rj2	Landrace
G. max	Japan	A3	Kanagawa	GENZOKU	NARO genebank	JP27947	Rj2	Landrace
G. max	Japan	A3	Ibaraki	GIONBOU	NARO genebank	JP28901	Rj2	Landrace
G. max	Japan	A3	Ibaraki	CHIZUKA_IBARAKI_1	NARO genebank	JP29149	Rj2	Old variety
G. max	Japan	A3	Gunma	BAN_ECHIGO	NARO genebank	JP29148	Rj2	Landrace
G. max	Japan	A3	Gunma	ONI_HADAKA_7	NARO genebank	JP28918	Rj2	Old variety
G. max	Japan	A3	Saitama	ONI_HADAKA_KOUNOSU	NARO genebank	JP28110	Rj2	Landrace
G. max	Japan	A3	Chiba	ITACHI	NARO genebank	JP28114	rj2	Old variety
G. max	Japan	A3	Ibaraki	WASE_HADAKA	NARO genebank	JP28694	rj2	Old variety
G. max	Japan	A3	Ibaraki	KIMUSUME_IBARAKI_1	NARO genebank	JP28497	rj2	Old variety
G. max	Japan	A3	Tochigi	TOCHIGI_KIMUSUME_1	NARO genebank	JP28488	rj2	Old variety
G. max	Japan	A3	Tochigi	ONI_HADAKA	NARO genebank	JP37744	rj2	Landrace
G. max	Japan	A3	Saitama	KEBURI	NARO genebank	JP29139	rj2	Landrace
G. max	Japan	A3	Saitama	ONI_HADAKA_SAI_1	NARO genebank	JP28505	rj2	Old variety
G. max	Japan	A3	Tokyo	BIKUNI	NARO genebank	JP28512	rj2	Landrace
G. max	Japan	A3	Kanagawa	BIKUNI	NARO genebank	JP28522	rj2	Landrace
G. max	Japan	A3	Kanagawa	TERATSUKA	NARO genebank	JP28523	rj2	Landrace
G. max	Japan	A3	Ibaraki	YORIIMACHI_ZAIRAI_1	NARO genebank	JP28736	rj2	Landrace
G. max	Japan	A3	Ibaraki	AKASAYA__ISHIOKA	NARO genebank	JP28791	Rj2	Landrace
G. max	Japan	A3	Tochigi	KO_MAME	NARO genebank	JP28486	Rj2	Landrace
G. max	Japan	A3	Ibaraki	ARAKUJI_SHIRAZU	NARO genebank	JP28879	rj2	Landrace
G. max	Japan	A3	Ibaraki	ICHOU	NARO genebank	JP28728	rj2	Landrace
G. max	Japan	A3	Chiba	KE_NASHI	NARO genebank	JP28516	rj2	Landrace
G. max	Japan	A3	Chiba	HIMESHIRAZU	NARO genebank	JP67990	rj2	Crossbred
G. max	Japan	A3	Ibaraki	GOKUSHOU_KANASAGO_AKAHANA	NARO genebank	JP69992	Rj2	Landrace
G. max	Japan	A3	Kanagawa	AO_DAIZU	NARO genebank	JP29150	rj2	Landrace
G. max	Japan	A3	Chiba	KITAJIRO	NARO genebank	JP28880	rj2	Landrace
G. max	Japan	A3	Ibaraki	IHHON_SANGOU	NARO genebank	JP28914	rj2	Landrace
G. max	Japan	A3	Tochigi	MADARA_OOHA_TSURU_MAME	NARO genebank	JP29136	rj2	Landrace
G. max	Japan	A3	Gunma	TSUNEHIRA_DAIZU	NARO genebank	JP28483	rj2	Landrace
G. max	Japan	A3	Chiba	TSURUSENGOKU	NARO genebank	JP67989	rj2	Crossbred
G. max	Japan	A3	Ibaraki	SODEN_DAIZU	NARO genebank	JP28827	rj2	Landrace
G. max	Japan	A3	Tochigi	KOSA_MAME	NARO genebank	JP28489	rj2	Landrace
G. max	Japan	A3	Ibaraki	TAIKA_DAIZU_1-4-1	NARO genebank	JP29177	rj2	Landrace
G. max	Japan	A3	Ibaraki	KINBEE	NARO genebank	JP28499	rj2	Landrace
G. max	Japan	A3	Chiba	ZAI_54-40-2-2	NARO genebank	JP49592	rj2	Landrace
G. max	Japan	A3	Ibaraki	MANSEI_OUHAKUSHU	NARO genebank	JP28828	rj2	Landrace
G. max	Japan	A3	Tochigi	FUKUMUSUME	NARO genebank	JP28485	rj2	Landrace
G. max	Japan	A3	Tochigi	TOCHIGI_2	NARO genebank	JP28484	rj2	Old variety
G. max	Japan	A3	Gunma	SHAKKIN_NASHI	NARO genebank	JP28474	rj2	Landrace
G. max	Japan	A3	Ibaraki	HANAYOME	NARO genebank	JP28729	rj2	Landrace
G. max	Japan	A3	Ibaraki	WASE_OOSAYA	NARO genebank	JP29137	rj2	Landrace
G. max	Japan	A3	Ibaraki	BIKUNI	NARO genebank	JP28732	rj2	Old variety
G. max	Japan	A3	Ibaraki	BIKUNI	NARO genebank	JP28732	rj2	Old variety
G. max	Japan	A3	Kanagawa	NINOMIYA	NARO genebank	JP29141	rj2	Landrace
G. max	Japan	A3	Ibaraki	HANAYOME_IBARAKI_1	NARO genebank	JP29129	rj2	Old variety
G. max	Japan	A3	Ibaraki	IPPON_SUZUNARI	NARO genebank	JP28581	rj2	Landrace
G. max	Japan	A3	Tochigi	KURO_MAME_TAMURA_YOSHIE	NARO genebank	JP230264	rj2	Landrace
G. max	Japan	A3	Gunma	TAIHAKU	NARO genebank	JP27942	rj2	Landrace
G. max	Japan	A3	Gunma	OOJIRO	NARO genebank	JP27974	rj2	Old variety
G. max	Japan	A3	Saitama	YUGAKIMAME	NARO genebank	JP73148	rj2	Landrace
G. max	Japan	A3	Saitama	AOBATA	NARO genebank	JP73151	rj2	Landrace
G. max	Japan	A3	Ibaraki	HIYASHIMAME	NARO genebank	JP76507	rj2	Landrace
G. max	Japan	A3	Ibaraki	SEISHIROU	NARO genebank	JP232483	rj2	Landrace
G. max	Japan	A3	Tochigi	MIDORI_MAME_IINO_YOSHIO	NARO genebank	JP230266	rj2	Landrace
G. max	Japan	A3	Gunma	OGURA_AZE_MAME	NARO genebank	JP28480	rj2	Landrace
G. max	Japan	A3	Tochigi	AZEMAME	NARO genebank	JP67658	rj2	Landrace
G. max	Japan	A3	Saitama	GYOUDA_ZAIRAI	NARO genebank	JP229427	rj2	Landrace
G. max	Japan	A3	Chiba	ZAI_54-36	NARO genebank	JP35361	rj2	Landrace
G. max	Japan	A3	Kanagawa	TSUKUI	NARO genebank	JP29132	rj2	Old variety
G. max	Japan	A3	Kanagawa	AKI_DAIZU	NARO genebank	JP29133	rj2	Landrace
G. max	Japan	A3	Kanagawa	TANOKURO_DAIZU	NARO genebank	JP28527	rj2	Landrace
G. max	Japan	A3	Tochigi	KURO_DAIZU_2_TOCHIGI	NARO genebank	JP29120	rj2	Landrace
G. max	Japan	A3	Ibaraki	AOMAME	NARO genebank	JP76500	rj2	Landrace
G. max	Japan	A3	Ibaraki	AOGOZEN	NARO genebank	JP76503	rj2	Landrace
G. max	Japan	A3	Tochigi	UJIIE_ZAIRAI_SHIRO_HANA	NARO genebank	JP67660	rj2	Landrace
G. max	Japan	A3	Ibaraki	AOGOZEN_YAMAGATAMACHI_SHIMOOGAWA	NARO genebank	JP46067	rj2	Landrace
G. max	Japan	A3	Ibaraki	AOGOZEN_MITOSHI_KAMIKUNIICHOU_1	NARO genebank	JP46064	rj2	Landrace
G. max	Japan	A3	Ibaraki	KUROMAME	NARO genebank	JP76508	rj2	Landrace
G. max	Japan	A3	Gunma	KUROMAME	NARO genebank	JP73068	rj2	Landrace
G. max	Japan	A3	Saitama	SHUKUNE_ZAIRAI	NARO genebank	JP229425	rj2	Landrace
G. max	Japan	A3	Saitama	HATOYAMA_MAMEDO_ZAIRAI	NARO genebank	JP229426	rj2	Landrace
G. max	Japan	A3	Ibaraki	KUROMAME	NARO genebank	JP76501	rj2	Landrace
G. max	Japan	A3	Chiba	KEIHAN_DAIZU	NARO genebank	JP28863	rj2	Landrace
G. max	Japan	A3	Ibaraki	AOGOZEN_SUIFUMURA_NAKAZOME	NARO genebank	JP46063	Rj2	Landrace
G. max	Japan	A3	Gunma	HITASHIMAME	NARO genebank	JP73033	Rj2	Landrace
G. max	Japan	A3	Saitama	HITASHIMAME_NAGATORO_ZAIRAI	NARO genebank	JP229430	Rj2	Landrace
G. max	Japan	A3	Ibaraki	KURAKAKE	NARO genebank	JP28980	rj2	Landrace
G. max	Japan	A3	Gunma	COL_GUNMA_2001_HIRASHIMA_1	NARO genebank	JP218859	rj2	Landrace
G. max	Japan	A3	Chiba	ZAI_52-12	NARO genebank	JP35338	rj2	Landrace
G. max	Japan	A3	Gunma	KURODAIZU	NARO genebank	JP73035	Rj2	Landrace
G. max	Japan	A3	Gunma	KUROMAME	NARO genebank	JP73036	rj2	Landrace
G. max	Japan	A3	Chiba	ZAI_54-44	NARO genebank	JP35366	rj2	Landrace
G. max	Japan	A3	Chiba	MIKAWASHIMA	NARO genebank	JP28584	rj2	Landrace
G. max	Japan	A3	Chiba	NISHIARAI	NARO genebank	JP28585	rj2	Landrace
G. max	Japan	A3	Tokyo	MIKAWASHIMA_EDAMAME	NARO genebank	JP28864	rj2	Landrace
G. max	Japan	A3	Ibaraki	KOSA_SHIRAZU	NARO genebank	JP28961	rj2	Landrace
G. max	Japan	A3	Gunma	MATSUZUKURI	NARO genebank	JP28475	rj2	Landrace
G. max	Japan	A3	Gunma	HIKARI_GUNMA	NARO genebank	JP28103	rj2	Old variety
G. max	Japan	A3	Ibaraki	KUROSAYA_ISHIOKA	NARO genebank	JP28897	rj2	Landrace
G. max	Japan	A3	Tochigi	HAGA_ZAIRAI	NARO genebank	JP28487	rj2	Landrace
G. max	Japan	A3	Saitama	JUKKOKU_MAME	NARO genebank	JP28506	rj2	Landrace
G. max	Japan	A3	Saitama	TAKIYA_JUN_1	NARO genebank	JP28237	rj2	Old variety
G. max	Japan	A3	Ibaraki	NATSUDAIZU_KIMUSUME	NARO genebank	JP28695	rj2	Landrace
G. max	Japan	A3	Ibaraki	GIOO	NARO genebank	JP28929	rj2	Landrace
G. max	Japan	A3	Tochigi	TSURU_NO_TOMO	NARO genebank	JP27944	rj2	Landrace
G. max	Japan	A3	Tochigi	TAMIMAME	NARO genebank	JP73107	rj2	Landrace
G. max	Japan	A3	Saitama	DAIZU	NARO genebank	JP73147	rj2	Landrace
G. max	Japan	A3	Saitama	DAIZU	NARO genebank	JP73152	rj2	Landrace
G. max	Japan	A3	Ibaraki	MISOMAME	NARO genebank	JP76502	rj2	Landrace
G. max	Japan	A3	Saitama	CHICHIBU_ZAIRAI	NARO genebank	JP229422	rj2	Landrace
G. max	Japan	A3	Chiba	ZAI_54-47	NARO genebank	JP35368	rj2	Landrace
G. max	Japan	A3	Gunma	AKAGI_SHITA	NARO genebank	JP28477	rj2	Landrace
G. max	Japan	A3	Gunma	AISA	NARO genebank	28478	rj2	Landrace
G. max	Japan	A3	Gunma	AISA	NARO genebank	JP28478	rj2	Landrace
G. max	Japan	A3	Ibaraki	OIRANMAME	NARO genebank	JP76505	rj2	Landrace
G. max	Japan	A3	Tochigi	BATOUZAIRAI	NARO genebank	JP67659	rj2	Landrace
G. max	Japan	A3	Ibaraki	MISODAIZU	NARO genebank	JP76506	rj2	Landrace
G. max	Japan	A3	Gunma	KOMAME	NARO genebank	JP73069	rj2	Landrace
G. max	Japan	A3	Saitama	KOMAME	NARO genebank	JP73150	rj2	Landrace
G. max	Japan	A3	Saitama	KAGEMORI_ZAIRAI	NARO genebank	JP229423	rj2	Landrace
G. max	Japan	A3	Kanagawa	KAMIIWA	NARO genebank	JP28526	rj2	Landrace
G. max	Japan	A3	Gunma	SHIRODAIZU	NARO genebank	JP73034	rj2	Landrace
G. max	Japan	A3	Gunma	HOUJAKU_KUWAZU	NARO genebank	JP28476	rj2	Landrace
G. max	Japan	A3	Gunma	ECHIGO_BAKA	NARO genebank	JP28977	rj2	Landrace
G. max	Japan	A3	Ibaraki	KOIBUCHIMURA_ZAIRAI	NARO genebank	JP28922	rj2	Landrace
G. max	Japan	A3	Gunma	USHI_NO_SHIRIGE	NARO genebank	JP28936	rj2	Landrace
G. max	Japan	A3	Saitama	JUKKOKU	NARO genebank	JP28507	rj2	Landrace
G. max	Japan	A3	Saitama	OUGI_MAME	NARO genebank	JP28509	rj2	Landrace
G. max	Japan	A3	Gunma	KOMAME	NARO genebank	JP73030	rj2	Landrace
G. max	Japan	A3	Gunma	WASEMAME	NARO genebank	JP73038	rj2	Landrace
G. max	Japan	A3	Saitama	SHAKKIN_NASHI	NARO genebank	JP28754	rj2	Landrace
G. max	Japan	A3	Tokyo	MEGURO	NARO genebank	JP28898	rj2	Landrace
G. max	Japan	A3	Ibaraki	CHOUTAN_DAIZU	NARO genebank	JP28724	rj2	Landrace
G. max	Japan	A3	Ibaraki	MENASHI_AKASAYA	NARO genebank	JP28727	rj2	Landrace
G. max	Japan	A3	Saitama	BUKOU_MAME	NARO genebank	JP28942	rj2	Old variety
G. max	Japan	A3	Ibaraki	TSURU_NO_TAMAGO_KURATACHISAN	NARO genebank	JP28733	rj2	Landrace
G. max	Japan	A3	Ibaraki	KOTAKESHU	NARO genebank	JP28965	rj2	Landrace
G. max	Japan	A3	Saitama	MIDA_ZAIRAI	NARO genebank	JP229431	rj2	Landrace
G. max	Japan	A3	Saitama	HANAZONO_ZAIRAI	NARO genebank	JP229428	rj2	Landrace
G. max	Japan	A3	Chiba	ZAI_54-18	NARO genebank	JP35350	rj2	Landrace
G. max	Japan	A3	Ibaraki	YUKIKOROGASHI_KASHIMA	NARO genebank	JP28236	rj2	Landrace
G. max	Japan	A3	Chiba	ZAI_54-3	NARO genebank	JP35341	rj2	Landrace
G. max	Japan	A3	Chiba	Nezumi	NARO genebank	JP28518	rj2	Old variety
G. max	Japan	A3	Saitama	KUROMAME	NARO genebank	JP73149	rj2	Landrace
G. max	Japan	A3	Chiba	TAKASAGO	NARO genebank	JP28881	rj2	Landrace
G. max	Japan	A4	Nagano	KOMAKI_DADACHA	NARO genebank	JP29188	rj2	Landrace
G. max	Japan	A4	Niigata	NAKATETYAMAME	NARO genebank	JP211718	rj2	Landrace
G. max	Japan	A4	Niigata	TYAMAME	NARO genebank	JP211726	rj2	Landrace
G. max	Japan	A4	Niigata	TOYOSAKAMAME	NARO genebank	JP211721	rj2	Landrace
G. max	Japan	A4	Niigata	KUROMAME	NARO genebank	JP208725	rj2	Landrace
G. max	Japan	A4	Niigata	MIKURI_DAIZU	NARO genebank	JP28287	rj2	Landrace
G. max	Japan	A4	Yamanashi	BONJIRO_55	NARO genebank	JP27548	rj2	Old variety
G. max	Japan	A4	Niigata	KATAZAYA	NARO genebank	JP28245	rj2	Landrace
G. max	Japan	A4	Niigata	IWAFUNE_TAKIYA	NARO genebank	JP28529	rj2	Landrace
G. max	Japan	A4	Nagano	WASE_AKASAYA_124	NARO genebank	JP28725	rj2	Landrace
G. max	Japan	A4	Nagano	SHOUFUKU_DAIZU	NARO genebank	JP28332	rj2	Landrace
G. max	Japan	A4	Nagano	CHUUKYOUSAN_TOKIWA_SEIFUN	NARO genebank	JP29085	rj2	Landrace
G. max	Japan	A4		Shakujo	Nagano vegetable and ornamental crops Exp. Sta.	NA	rj2	Landrace
G. max	Japan	A4	Niigata	OHANAMAME	NARO genebank	JP73040	rj2	Landrace
G. max	Japan	A4	Niigata	KARIHA_TAKIYA	NARO genebank	JP28300	rj2	Landrace
G. max	Japan	A4	Niigata	AOMAME	NARO genebank	JP90892	rj2	Landrace
G. max	Japan	A4	Niigata	KINAKOMAME	NARO genebank	JP208722	rj2	Landrace
G. max	Japan	A4	Niigata	SOKOSHIN_KAMIGOUMURA	NARO genebank	JP28301	rj2	Landrace
G. max	Japan	A4	Niigata	USUAO	NARO genebank	JP28337	rj2	Old variety
G. max	Japan	A4	Yamanashi	HAI_MAME	NARO genebank	JP28433	rj2	Landrace
G. max	Japan	A4	Niigata	MIZUKUGURI	NARO genebank	JP28246	rj2	Landrace
G. max	Japan	A4	Nagano	BON_MAME	NARO genebank	JP28587	rj2	Landrace
G. max	Japan	A4	Nagano	DAIZU	NARO genebank	JP73220	rj2	Landrace
G. max	Japan	A4	Nagano	HATO_GOROSHI_12	NARO genebank	JP28020	rj2	Landrace
G. max	Japan	A4	Niigata	JUUGOYAMAME	NARO genebank	JP211709	rj2	Landrace
G. max	Japan	A4	Nagano	AOBATSU	NARO genebank	JP73155	rj2	Landrace
G. max	Japan	A4	Nagano	KOUJI_IRAZU	NARO genebank	JP28335	rj2	Landrace
G. max	Japan	A4	Niigata	SAKANAMAME	NARO genebank	JP73039	rj2	Landrace
G. max	Japan	A4	Niigata	SAYAKAORI	NARO genebank	JP73050	rj2	Landrace
G. max	Japan	A4	Niigata	ETIGOMUSUME	NARO genebank	JP211714	rj2	Landrace
G. max	Japan	A4	Nagano	HITASHIMAME	NARO genebank	JP73156	rj2	Landrace
G. max	Japan	A4	Nagano	CHINO_ZAIRAI_4	NARO genebank	JP29064	rj2	Landrace
G. max	Japan	A4	Niigata	NIZAIMAME	NARO genebank	JP73054	rj2	Landrace
G. max	Japan	A4	Niigata	HITASHIMAME	NARO genebank	JP73043	rj2	Landrace
G. max	Japan	A4	Niigata	KURO_SAKIGAKE	NARO genebank	JP28229	rj2	Landrace
G. max	Japan	A4	Nagano	KURO_HITASHIMAME	NARO genebank	JP29105	rj2	Landrace
G. max	Japan	A4	Niigata	KUROMAME	NARO genebank	JP73019	rj2	Landrace
G. max	Japan	A4	Nagano	CHOUHIN_HITASHI_10	NARO genebank	JP29043	rj2	Landrace
G. max	Japan	A4	Nagano	CHOUHIN_HITASHI_9	NARO genebank	JP29042	rj2	Landrace
G. max	Japan	A4	Nagano	HITASHI_MAME	NARO genebank	JP28766	rj2	Landrace
G. max	Japan	A4	Nagano	TORA_DAIZU	NARO genebank	JP28339	rj2	Landrace
G. max	Japan	A4	Niigata	KUROMAME	NARO genebank	JP208679	Rj2	Landrace
G. max	Japan	A4	Nagano	SUMAME	NARO genebank	JP73173	rj2	Landrace
G. max	Japan	A4	Nagano	KUROMAME	NARO genebank	JP73174	rj2	Landrace
G. max	Japan	A4	Nagano	TOGAKUSHI_KURODAIZU	NARO genebank	JP232482	rj2	Landrace
G. max	Japan	A4	Niigata	CHAMAME	NARO genebank	JP208687	rj2	Landrace
G. max	Japan	A4	Yamanashi	MAEDAMURA_ZAIRAI	NARO genebank	JP28867	rj2	Landrace
G. max	Japan	A4	Nagano	HINA_DAIZU	NARO genebank	JP28327	rj2	Landrace
G. max	Japan	A4	Nagano	UEDA_TAIRYUU_MEJIRO_1	NARO genebank	JP28956	rj2	Landrace
G. max	Japan	A4	Yamanashi	OHO_MAME	NARO genebank	JP28344	rj2	Landrace
G. max	Japan	A4	Yamanashi	KAKIHEI_ZAIRAI_7	NARO genebank	JP28946	rj2	Landrace
G. max	Japan	A4	Nagano	ZAIRAISHU_2	NARO genebank	JP28596	rj2	Landrace
G. max	Japan	A4	Nagano	AKUDEN_SHIRAZU	NARO genebank	JP28320	rj2	Landrace
G. max	Japan	A4	Nagano	SASAGA_ZAIRAI_BAN	NARO genebank	JP28758	rj2	Landrace
G. max	Japan	A4	Nagano	OGURA_DAIZU	NARO genebank	JP28812	rj2	Landrace
G. max	Japan	A4	Niigata	AOMAME	NARO genebank	JP73165	Rj2	Landrace
G. max	Japan	A4	Niigata	AONYUUDOU	NARO genebank	JP28311	Rj2	Landrace
G. max	Japan	A4	Nagano	AOMAME	NARO genebank	JP73175	Rj2	Landrace
G. max	Japan	A4	Nagano	HITASHIMAME	NARO genebank	JP73226	Rj2	Landrace
G. max	Japan	A4	Nagano	HITASHI_MAME_KINASA	NARO genebank	JP230272	Rj2	Landrace
G. max	Japan	A4	Niigata	HIRATOKO	NARO genebank	JP211731	Rj2	Landrace
G. max	Japan	A4	Niigata	AOMAME	NARO genebank	JP211737	rj2	Landrace
G. max	Japan	A4	Nagano	FUJIMI_ZAIRAI	NARO genebank	JP29059	rj2	Landrace
G. max	Japan	A4	Niigata	HITORIMUSUME	NARO genebank	JP73041	rj2	Landrace
G. max	Japan	A4	Niigata	OKUMAME	NARO genebank	JP73047	rj2	Landrace
G. max	Japan	A4	Niigata	AOMAME	NARO genebank	JP208705	rj2	Landrace
G. max	Japan	A4	Nagano	YUDOUSHIMAME	NARO genebank	JP73232	rj2	Landrace
G. max	Japan	A4	Niigata	DAIZU	NARO genebank	JP208657	rj2	Landrace
G. max	Japan	A4	Nagano	HITASHIMAME_AOBATSU	NARO genebank	JP73157	Rj2	Landrace
G. max	Japan	A4	Nagano	AOBATSU	NARO genebank	JP73160	Rj2	Landrace
G. max	Japan	A4	Niigata	NIOIMAME	NARO genebank	JP73048	Rj2	Landrace
G. max	Japan	A4	Niigata	AOMAME	NARO genebank	JP73056	Rj2	Landrace
G. max	Japan	A4	Niigata	KUROMAME	NARO genebank	JP208676	Rj2	Landrace
G. max	Japan	A4	Nagano	ZAIRAISHU_SHIOJIRI	NARO genebank	JP29087	Rj2	Landrace
G. max	Japan	A4	Nagano	SHINANO_KURAKAKE	NARO genebank	JP29191	rj2	Landrace
G. max	Japan	A4	Niigata	KURAKAKE	NARO genebank	JP208667	Rj2	Landrace
G. max	Japan	A4	Nagano	NORIMAME	NARO genebank	JP73158	Rj2	Landrace
G. max	Japan	A4	Nagano	TOGAKUSHI_KURAKAKE_HITASHIMAME	NARO genebank	JP232481	Rj2	Landrace
G. max	Japan	A4	Nagano	CHOUHIN_HITASHI_2	NARO genebank	JP29035	Rj2	Landrace
G. max	Japan	A4	Nagano	CHOUHIN_HITASHI_5	NARO genebank	JP29038	Rj2	Landrace
G. max	Japan	A4	Nagano	SHITASHI_MAME	NARO genebank	JP73153	rj2	Landrace
G. max	Japan	A4	Nagano	KUROMAME	NARO genebank	JP73221	rj2	Landrace
G. max	Japan	A4	Nagano	KUROMAME	NARO genebank	JP73230	rj2	Landrace
G. max	Japan	A4	Nagano	AO_CHOUHIN_5	NARO genebank	JP29072	rj2	Landrace
G. max	Japan	A4	Niigata	HACHIRIHAN	NARO genebank	JP27954	rj2	Landrace
G. max	Japan	A4	Yamanashi	AO_HATA	NARO genebank	JP28536	rj2	Landrace
G. max	Japan	A4	Nagano	SADO_MAME	NARO genebank	JP28278	rj2	Landrace
G. max	Japan	A4	Niigata	SOKOSHIN	NARO genebank	JP28252	rj2	Landrace
G. max	Japan	A4	Nagano	AOBATO	NARO genebank	JP76521	rj2	Landrace
G. max	Japan	A4	Niigata	YUKIWARIMAME	NARO genebank	JP73052	rj2	Landrace
G. max	Japan	A4	Niigata	MISOMAME	NARO genebank	JP211725	rj2	Landrace
G. max	Japan	A4	Nagano	DAIZU_MISOMAME	NARO genebank	JP73154	rj2	Landrace
G. max	Japan	A4	Niigata	NEZUMI_SAYA	NARO genebank	JP28247	rj2	Landrace
G. max	Japan	A4	Nagano	HATAGOSHI_MAME	NARO genebank	JP28891	rj2	Landrace
G. max	Japan	A4	Nagano	GOYOU_CHAMAME__NAGANO	NARO genebank	JP67653	rj2	Landrace
G. max	Japan	A4	Nagano	NATTOUMAME	NARO genebank	JP73172	rj2	Landrace
G. max	Japan	A4	Niigata	GINNANMAME	NARO genebank	JP73044	rj2	Landrace
G. max	Japan	A4	Niigata	JUUGOYAMAME	NARO genebank	JP211720	rj2	Landrace
G. max	Japan	A4	Niigata	YONAYOU	NARO genebank	JP28269	rj2	Landrace
G. max	Japan	A4	Nagano	DAIZU	NARO genebank	JP73218	rj2	Landrace
G. max	Japan	A4	Niigata	SHIROMAME	NARO genebank	JP208723	rj2	Landrace
G. max	Japan	A4	Nagano	TOUJOU_WASE	NARO genebank	JP28322	rj2	Landrace
G. max	Japan	A4	Yamanashi	MIBU_ZAIRAI	NARO genebank	JP28769	rj2	Landrace
G. max	Japan	A4	Nagano	HOUJAKU	NARO genebank	JP28770	rj2	Landrace
G. max	Japan	A4	Nagano	SHOUJOU_DAIZU	NARO genebank	JP28780	rj2	Landrace
G. max	Japan	A4	Niigata	KINKAZAN	NARO genebank	JP28346	rj2	Landrace
G. max	Japan	A4	Niigata	NAGAOKAMAME	NARO genebank	JP73168	rj2	Landrace
G. max	Japan	A4	Yamanashi	KOUSHUU	NARO genebank	JP28927	rj2	Landrace
G. max	Japan	A4	Nagano	OIRAN	NARO genebank	JP28894	rj2	Old variety
G. max	Japan	A4	Nagano	COL_NAGANO_1989_MAFF_001	NARO genebank	JP73213	rj2	Landrace
G. max	Japan	A4	Nagano	AKASAYA__ZAKOUJI	NARO genebank	JP28751	rj2	Old variety
G. max	Japan	A4	Nagano	SHIMO_HISAKATA_DAIZU	NARO genebank	JP28947	rj2	Landrace
G. max	Japan	A4	Niigata	KUROMAME	NARO genebank	JP73055	rj2	Landrace
G. max	Japan	A4	Nagano	AGATSUMA_ZAIRAI	NARO genebank	JP28782	rj2	Landrace
G. max	Japan	A4	Nagano	SHIRO_MITSU_MAME	NARO genebank	JP28600	rj2	Landrace
G. max	Japan	A4	Yamanashi	GINJIRO	NARO genebank	JP28340	rj2	Old variety
G. max	Japan	A4	Yamanashi	KO_GINJIRO	NARO genebank	JP28341	rj2	Landrace
G. max	Japan	A4	Nagano	AOGIN	NARO genebank	JP28338	rj2	Landrace
G. max	Japan	A4	Niigata	NAGAOKA_TAIRYUU	NARO genebank	JP28530	rj2	Landrace
G. max	Japan	A4	Nagano	MAME_IRIMAME	NARO genebank	JP73222	rj2	Landrace
G. max	Japan	A4	Nagano	WASEMAME	NARO genebank	JP73225	rj2	Landrace
G. max	Japan	A4	Nagano	SHINA_DAIZU	NARO genebank	JP28714	rj2	Landrace
G. max	Japan	A4	Nagano	HIKAGE_SHIRAZU	NARO genebank	JP28326	rj2	Landrace
G. max	Japan	A4	Nagano	SOUGA_ZAIRAI	NARO genebank	JP28967	rj2	Landrace
G. max	Japan	A4	Nagano	NAKAOWASE	NARO genebank	JP73223	rj2	Landrace
G. max	Japan	A4	Yamanashi	SHIRO_DAIZU	NARO genebank	JP28547	rj2	Landrace
G. max	Japan	A4	Yamanashi	AKI_DAIZU	NARO genebank	JP28342	rj2	Landrace
G. max	Japan	A4	Yamanashi	AKISHIRO	NARO genebank	JP28343	rj2	Landrace
G. max	Japan	A4	Niigata	MIZUKUGURI	NARO genebank	JP28246	rj2	Landrace
G. max	Japan	A4		Koitozairai	Chiba univ.	NA	rj2	Landrace
G. max	Japan	A5	Fukui	AOROKU	NARO genebank	JP27945	rj2	Landrace
G. max	Japan	A5	Fukui	KUGATSU_MAME	NARO genebank	JP28271	rj2	Landrace
G. max	Japan	A5	Fukui	KITAHAMA_1	NARO genebank	JP28532	rj2	Landrace
G. max	Japan	A5	Fukui	FUKUI_SHIRO	NARO genebank	JP27948	rj2	Landrace
G. max	Japan	A5	Ishikawa	ASAHI	NARO genebank	JP28303	rj2	Old variety
G. max	Japan	A5	Fukui	SHAKKIN_NASHI_SEN	NARO genebank	JP28534	rj2	Landrace
G. max	Japan	A5	Fukui	64	NARO genebank	JP28280	rj2	Landrace
G. max	Japan	A5	Ishikawa	MISOMAME	NARO genebank	JP219274	rj2	Landrace
G. max	Japan	A5	Ishikawa	KUROMAME	NARO genebank	JP219300	rj2	Landrace
G. max	Japan	A5	Ishikawa	KUROMAME	NARO genebank	JP219286	rj2	Landrace
G. max	Japan	A5	Ishikawa	KUROMAME	NARO genebank	JP219284	rj2	Landrace
G. max	Japan	A5	Fukui	COL_FUKUI_1983_MAWAKI_1	NARO genebank	JP28308	rj2	Landrace
G. max	Japan	A5	Ishikawa	DAIZU	NARO genebank	JP219279	rj2	Landrace
G. max	Japan	A5	Ishikawa	AOMAME	NARO genebank	JP219288	rj2	Landrace
G. max	Japan	A5	Fukui	ZENKOUJI	NARO genebank	JP28257	rj2	Landrace
G. max	Japan	A5	Toyama	ISHITSUTSUMI_TOYAMA_ZAIRAI	NARO genebank	JP28255	rj2	Landrace
G. max	Japan	A5	Ishikawa	SHIROMAME	NARO genebank	JP219287	rj2	Landrace
G. max	Japan	A5	Ishikawa	SHIROMAME	NARO genebank	JP219299	rj2	Landrace
G. max	Japan	A5	Toyama	HAYATAKIYA_JUN_1	NARO genebank	JP28253	rj2	Landrace
G. max	Japan	A5	Toyama	Akasaya	NARO genebank	JP28789	rj2	Old variety
G. max	Japan	A5	Toyama	AKASAYA	NARO genebank	JP28254	rj2	Landrace
G. max	Japan	A5	Toyama	SHAKKIN_NASHI	NARO genebank	JP28260	rj2	Old variety
G. max	Japan	A5	Toyama	Aojiro	NARO genebank	JP27660	rj2	Old variety
G. max	Japan	A5	Fukui	COL_FUKUI_1983_MAWAKI_4	NARO genebank	JP28310	rj2	Landrace
G. max	Japan	A5	Fukui	COL_FUKUI_1983_MAWAKI_2-1	NARO genebank	JP35308	rj2	Landrace
G. max	Japan	A5	Fukui	COL_FUKUI_1983_MAWAKI_2-2	NARO genebank	JP35309	rj2	Landrace
G. max	Japan	A5	Ishikawa	SHIRASAYA	NARO genebank	JP28276	rj2	Landrace
G. max	Japan	A5	Ishikawa	OOHAMA_DAIZU	NARO genebank	JP28297	rj2	Old variety
G. max	Japan	A5	Fukui	COL_FUKUI_1983_MAWAKI_3	NARO genebank	JP28309	rj2	Landrace
G. max	Japan	A5	Fukui	FUKUI	NARO genebank	JP28279	Rj2	Landrace
G. max	Japan	A5	Ishikawa	AKASAYA	NARO genebank	JP28264	rj2	Landrace
G. max	Japan	A6	Shizuoka	FUJI_ZAIRAI	NARO genebank	JP28351	rj2	Landrace
G. max	Japan	A6	Shizuoka	TAKATA_1	NARO genebank	JP28348	rj2	Landrace
G. max	Japan	A6	Shizuoka	TAKAOKA_ZAIRAI	NARO genebank	JP28349	rj2	Landrace
G. max	Japan	A6	Shizuoka	FUJI_4	NARO genebank	JP27549	rj2	Landrace
G. max	Japan	A6	Shizuoka	CHA_MAME_SHOURYUU	NARO genebank	JP28354	Rj2	Landrace
G. max	Japan	A6	Aichi	ZAIRAISHU_51-1_B_1	NARO genebank	JP35383	rj2	Landrace
G. max	Japan	A6	Shizuoka	SHUZENJI_ZAIRAI	NARO genebank	JP29219	rj2	Landrace
G. max	Japan	A6	Gifu	GOISHI_MAME_ZAIRAI	NARO genebank	JP28230	rj2	Landrace
G. max	Japan	A6	Gifu	KUROMAME	NARO genebank	JP213455	rj2	Landrace
G. max	Japan	A6	Gifu	HICHIRIKOBASHI	NARO genebank	JP213457	rj2	Landrace
G. max	Japan	A6	Gifu	COL_GIFU_1984_OGURI_6	NARO genebank	JP29225	rj2	Landrace
G. max	Japan	A6	Aichi	ZAIRAI_51-2	NARO genebank	JP29253	rj2	Landrace
G. max	Japan	A6	Aichi	NAGAKUTE_CHAMAME	NARO genebank	JP29255	rj2	Landrace
G. max	Japan	A6	Aichi	TANBA_NO_SHIROMAME	NARO genebank	JP213439	Rj2	Landrace
G. max	Japan	A6	Aichi	ZAIRAISHU_M	NARO genebank	JP29233	rj2	Landrace
G. max	Japan	A6	Gifu	MAME	NARO genebank	JP213460	rj2	Landrace
G. max	Japan	A6	Gifu	MAME	NARO genebank	JP213458	rj2	Landrace
G. max	Japan	A6	Shizuoka	MIKURIYA_SHIRO	NARO genebank	JP29215	rj2	Landrace
G. max	Japan	A6	Gifu	ASA_AO	NARO genebank	JP28315	unknown	Landrace
G. max	Japan	A6	Shizuoka	GOTENBA_ZAIRAI	NARO genebank	JP29218	rj2	Landrace
G. max	Japan	A6	Gifu	SHIRAKAWA_CHA_MAME	NARO genebank	JP28316	rj2	Landrace
G. max	Japan	A6	Aichi	MAME	NARO genebank	JP213449	rj2	Landrace
G. max	Japan	A6	Aichi	ZAIRAISHU_51-1_B_2	NARO genebank	JP35384	rj2	Landrace
G. max	Japan	A6	Gifu	CHUU_TEPPOU	NARO genebank	JP29207	rj2	Pure line selection
G. max	Japan	A6	Gifu	CHUU_TEPPOU	NARO genebank	JP29207	rj2	Pure line selection
G. max	Japan	A6	Gifu	HAI_NEKO	NARO genebank	JP28314	rj2	Landrace
G. max	Japan	A6	Aichi	ZAIRAI_51-1-2	NARO genebank	JP29252	rj2	Landrace
G. max	Japan	A6	Aichi	CHAMAME	NARO genebank	JP213428	rj2	Landrace
G. max	Japan	A6	Aichi	ZAIRAI_51-6	NARO genebank	JP29242	rj2	Landrace
G. max	Japan	A6	Aichi	SHIRODAIZU	NARO genebank	JP213427	rj2	Landrace
G. max	Japan	A6	Aichi	MAME	NARO genebank	JP213438	rj2	Landrace
G. max	Japan	A6	Shizuoka	NAKAHATA_ZAIRAI	NARO genebank	JP29217	rj2	Landrace
G. max	Japan	A6	Aichi	IPPON_SUZUNARI	NARO genebank	JP29208	rj2	Old variety
G. max	Japan	A6	Aichi	SHIRO_DAIZU	NARO genebank	JP29209	rj2	Old variety
G. max	Japan	A6	Shizuoka	MIKURIYA_AO	NARO genebank	JP29211	rj2	Landrace
G. max	Japan	A6	Aichi	YAHAGI	NARO genebank	JP29210	rj2	Old variety
G. max	Japan	A6	Gifu	HIME_DAIZU	NARO genebank	JP29213	rj2	Landrace
G. max	Japan	A6	Aichi	KOTANE	NARO genebank	JP28106	rj2	Landrace
G. max	Japan	A6	Shizuoka	KOKASA_ZAIRAI	NARO genebank	JP28350	rj2	Landrace
G. max	Japan	A6	Aichi	AOMAME	NARO genebank	JP213445	rj2	Landrace
G. max	Japan	A7	Kyoto	CHAKAORI	NARO genebank	JP29367	rj2	Landrace
G. max	Japan	A7	Mie	KOSHIKA_DAIZU	NARO genebank	JP28358	rj2	Landrace
G. max	Japan	A7	Nara	UDA_DAIZU	NARO genebank	JP29314	rj2	Old variety
G. max	Japan	A7	Mie	SHOKUYOU_AKI_DAIZU	NARO genebank	JP29294	rj2	Landrace
G. max	Japan	A7	Wakayama	NATSUDAIZU	NARO genebank	JP110343	rj2	Landrace
G. max	Japan	A7	Mie	NATSU_DAIZU_1	NARO genebank	JP29503	rj2	Old variety
G. max	Japan	A7	Shiga	OKUTE	NARO genebank	JP233883	rj2	Landrace
G. max	Japan	A7	Wakayama	KURODAIZU	NARO genebank	JP110329	rj2	Landrace
G. max	Japan	A7	Nara	UDA_ZAIRAI	NARO genebank	JP29348	Rj2	Landrace
G. max	Japan	A7	Mie	KUROMAME	NARO genebank	JP90899	rj2	Landrace
G. max	Japan	A7	Kyoto	TANBAKURO_OOGATA_1988	NARO genebank	JP49593	rj2	Landrace
G. max	Japan	A7	Hyogo	TANBA_KURO_YAMAGATA_1987	NARO genebank	JP49575	rj2	Landrace
G. max	Japan	A7	Wakayama	COL_WAKAYAMA_1997_CED_NIAR_97081	NARO genebank	JP90889	rj2	Landrace
G. max	Japan	A7	Nara	KUROMAME	NARO genebank	JP90905	rj2	Landrace
G. max	Japan	A7	Nara	DAIZU_KURO	NARO genebank	JP90916	rj2	Landrace
G. max	Japan	A7	Wakayama	KUROMAME	NARO genebank	JP110336	rj2	Landrace
G. max	Japan	A7	Shiga	DAIZU	NARO genebank	JP233887	rj2	Landrace
G. max	Japan	A7	Nara	DAIZU	NARO genebank	JP90911	rj2	Landrace
G. max	Japan	A7	Hyogo	TANBA_KURO	NARO genebank	JP29359	rj2	Landrace
G. max	Japan	A7	Nara	KUROMAME	NARO genebank	JP90903	rj2	Landrace
G. max	Japan	A7	Nara	DAIZU	NARO genebank	JP90910	rj2	Landrace
G. max	Japan	A7	Hyogo	COL_TANBA_1989_ODAGAKI_1	NARO genebank	JP147176	rj2	Landrace
G. max	Japan	A7	Wakayama	SHIRODAIZU	NARO genebank	JP110318	rj2	Landrace
G. max	Japan	A7	Nara	DAIZU	NARO genebank	JP110306	rj2	Landrace
G. max	Japan	A7	Mie	SHIRODAIZU	NARO genebank	JP90898	rj2	Landrace
G. max	Japan	A7	Nara	DAIZUMAME	NARO genebank	JP90907	rj2	Landrace
G. max	Japan	A7	Mie	DAIZU	NARO genebank	JP90900	Rj2	Landrace
G. max	Japan	A7	Nara	DAIZU_SHIRO	NARO genebank	JP90917	Rj2	Landrace
G. max	Japan	A7	Mie	SHIRODAIZU	NARO genebank	JP110310	Rj2	Landrace
G. max	Japan	A7	Mie	KURODAIZU	NARO genebank	JP90897	rj2	Landrace
G. max	Japan	A7	Nara	DAIZU	NARO genebank	JP90908	rj2	Landrace
G. max	Japan	A7	Hyogo	KASUGA_AODAIZU	NARO genebank	JP67664	Rj2	Landrace
G. max	Japan	A7	Mie	AOMAME	NARO genebank	JP90901	rj2	Landrace
G. max	Japan	A7	Mie	AODAIZU	NARO genebank	JP110309	rj2	Landrace
G. max	Japan	A7	Shiga	USUHADA_DAIZU	NARO genebank	JP233879	rj2	Landrace
G. max	Japan	A7	Shiga	COL_SHIGA_2007_OKUIZUMI_11	NARO genebank	JP233889	rj2	Landrace
G. max	Japan	A7	Hyogo	AOAKIMAME	NARO genebank	JP67662	rj2	Landrace
G. max	Japan	A7	Wakayama	AODAIZU	NARO genebank	JP110288	rj2	Landrace
G. max	Japan	A7	Wakayama	AODAIZU	NARO genebank	JP110335	rj2	Landrace
G. max	Japan	A7	Wakayama	HANGURO	NARO genebank	JP110287	Rj2	Landrace
G. max	Japan	A7	Nara	DAIZU_AO	NARO genebank	JP90915	Rj2	Landrace
G. max	Japan	A7	Shiga	AODAIZU	NARO genebank	JP233880	rj2	Landrace
G. max	Japan	A7	Shiga	MIZUKUGURI	NARO genebank	JP233882	rj2	Landrace
G. max	Japan	A7	Shiga	COL_SHIGA_2007_OKUIZUMI_10	NARO genebank	JP233888	rj2	Landrace
G. max	Japan	A7	Mie	DAIZU	NARO genebank	JP90895	rj2	Landrace
G. max	Japan	A7	Shiga	AO_AKI_DAIZU	NARO genebank	JP28357	unknown	Landrace
G. max	Japan	A7	Hyogo	HIDAKA_AODAIZU	NARO genebank	JP67663	Rj2	Landrace
G. max	Japan	A7	Shiga	MAME	NARO genebank	JP233891	rj2	Landrace
G. max	Japan	A7	Hyogo	YAGI	NARO genebank	JP27715	rj2	Landrace
G. max	Japan	A7	Hyogo	SHIN_TAMANISHIKI	NARO genebank	JP29263	rj2	Landrace
G. max	Japan	A7	Nara	SHIROMAME	NARO genebank	JP90902	rj2	Landrace
G. max	Japan	A7	Shiga	AKASAYA	NARO genebank	JP29264	rj2	Landrace
G. max	Japan	A7	Nara	Akasaya	NARO genebank	JP29346	rj2	Old variety
G. max	Japan	A7	Mie	ISE_MAME	NARO genebank	JP28920	rj2	Landrace
G. max	Japan	A7	Kyoto	ICHIKIMAME	NARO genebank	JP67665	Rj2	Landrace
G. max	Japan	A7	Nara	IKKI	NARO genebank	JP28133	Rj2	Landrace
G. max	Japan	A7	Kyoto	AKASAYA	NARO genebank	JP29315	rj2	Old variety
G. max	Japan	A7	Mie	AOMAME	NARO genebank	JP90896	rj2	Landrace
G. max	Japan	A7	Shiga	SAYAMA_5	NARO genebank	JP29317	rj2	Landrace
G. max	Japan	A7	Tottori	AO_NIBU	NARO genebank	JP29460	rj2	Old variety
G. max	Japan	A7	Wakayama	DAIZU	NARO genebank	JP110285	rj2	Landrace
G. max	Japan	A7	Wakayama	AKIDAIZU	NARO genebank	JP110289	rj2	Landrace
G. max	Japan	A7	Hyogo	TAMANISHIKI	NARO genebank	JP27959	rj2	Old variety
G. max	Japan	A7	Hyogo	KOKUBU_7	NARO genebank	JP29363	rj2	Landrace
G. max	Japan	A7	Kyoto	SHIMO_KUSANO	NARO genebank	JP29366	rj2	Landrace
G. max	Japan	A7	Nara	SENNARI_A	NARO genebank	JP29307	rj2	Landrace
G. max	Japan	A7	Nara	KURODAIZU	NARO genebank	JP110305	rj2	Landrace
G. max	Japan	A7	Mie	NARISUKE	NARO genebank	JP29364	rj2	Old variety
G. max	Japan	A7	Mie	TOMODA_1	NARO genebank	JP28359	rj2	Landrace
G. max	Japan	A7	Shiga	SAYAMA_6	NARO genebank	JP29349	rj2	Landrace
G. max	Japan	A7	Wakayama	DAIZU	NARO genebank	JP110355	rj2	Landrace
G. max	Japan	A7	Nara	SHIROMAME	NARO genebank	JP90906	rj2	Landrace
G. max	Japan	A7	Wakayama	SHIROIDAIZU	NARO genebank	JP110325	rj2	Landrace
G. max	Japan	A7	Nara	YUKIKOGASHI	NARO genebank	JP29313	rj2	Landrace
G. max	Japan	A7	Nara	YUKIKOROGASHI	NARO genebank	JP29351	rj2	Landrace
G. max	Japan	A7	Shiga	SHICHIGOU_CHA_MAME	NARO genebank	JP28538	rj2	Landrace
G. max	Japan	A7	Mie	MOCHI-DAIZU	NARO genebank	JP70093	rj2	Landrace
G. max	Japan	A7	Kyoto	GOKUWASE_HAYABUSA_EDAMAME	NARO genebank	JP29365	rj2	Landrace
G. max	Japan	A7	Hyogo	COL_TANBA_1989_ODAGAKI_2	NARO genebank	JP147175	rj2	Landrace
G. max	Japan	A7	Osaka	AKASAYA	NARO genebank	JP29265	rj2	Landrace
G. max	Japan	A7	Nara	CHADAIZU	NARO genebank	JP90918	rj2	Landrace
G. max	Japan	A8	Shimane	GOUBARA_DAIZU	NARO genebank	JP28361	rj2	Landrace
G. max	Japan	A8	Hiroshima	KURODAIZU_MIDORI	NARO genebank	JP227170	rj2	Landrace
G. max	Japan	A8	Hiroshima	KURODAIZU_GEIHOKU	NARO genebank	JP227175	rj2	Landrace
G. max	Japan	A8	Shimane	CHUUJUKU_DAIZU	NARO genebank	JP29447	rj2	Landrace
G. max	Japan	A8	Hiroshima	CHINKO	NARO genebank	JP28302	rj2	Landrace
G. max	Japan	A8	Yamaguchi	AKIYOSHI_SHIRO_DAIZU	NARO genebank	JP28363	rj2	Landrace
G. max	Japan	A8	Okayama	SHIRO_DAIZU_1	NARO genebank	JP29431	rj2	Old variety
G. max	Japan	A8	Hiroshima	SHIRO_DAIHACHIRIN	NARO genebank	JP29430	rj2	Old variety
G. max	Japan	A8	Yamaguchi	SHIFUKU_ZAIRAI_SENBATSU	NARO genebank	JP29441	rj2	Landrace
G. max	Japan	A8	Hiroshima	IPPONSOU	NARO genebank	JP27388	rj2	Old variety
G. max	Japan	A8	Hiroshima	DAIZU	NARO genebank	JP87843	rj2	Landrace
G. max	Japan	A8	Okayama	GANKUI_MAME	NARO genebank	JP29452	rj2	Landrace
G. max	Japan	A8	Shimane	KUROMAME	NARO genebank	JP87847	rj2	Landrace
G. max	Japan	A8	Shimane	KURODAIZU	NARO genebank	JP87841	rj2	Landrace
G. max	Japan	A8	Hiroshima	HIROSHIMA_KURO_DAIZU	NARO genebank	JP28952	rj2	Landrace
G. max	Japan	A8	Shimane	KURODAIZU	NARO genebank	JP87845	rj2	Landrace
G. max	Japan	A8	Shimane	CHAMAME	NARO genebank	JP85546	rj2	Landrace
G. max	Japan	A8	Yamaguchi	HIROSE_KURO_DAIZU	NARO genebank	JP29454	rj2	Landrace
G. max	Japan	A8	Okayama	ICHINOMIYA_ZAIRAI_1	NARO genebank	JP29435	rj2	Landrace
G. max	Japan	A8	Okayama	ICHINOMIYA_ZAIRAI_2	NARO genebank	JP29436	rj2	Landrace
G. max	Japan	A8	Shimane	AOYAGI	NARO genebank	JP85545	rj2	Landrace
G. max	Japan	A8	Tottori	KURAKAKE_DAIZU_1	NARO genebank	JP28540	rj2	Landrace
G. max	Japan	A8	Tottori	AKA_DAIZU__ODA_DENZOU	NARO genebank	JP29461	rj2	Landrace
G. max	Japan	A8	Okayama	OONO_ZAIRAI_C	NARO genebank	JP29434	Rj2	Landrace
G. max	Japan	A8	Yamaguchi	AKASAYA__YAMAGUCHI	NARO genebank	JP29448	rj2	Landrace
G. max	Japan	A8	Shimane	SHIRODAIZU	NARO genebank	JP87842	rj2	Landrace
G. max	Japan	A8	Tottori	SAGI_SHIRO_DAIZU	NARO genebank	JP28362	rj2	Landrace
G. max	Japan	A8	Hiroshima	ASAJIRO	NARO genebank	JP29445	rj2	Landrace
G. max	Japan	A8	Hiroshima	ASAHI	NARO genebank	JP29450	rj2	Landrace
G. max	Japan	A8	Tottori	KI_DAIZU__HAYASHI_AYAKO	NARO genebank	JP29462	rj2	Landrace
G. max	Japan	A8	Shimane	DAIZU	NARO genebank	JP85544	rj2	Landrace
G. max	Japan	A8	Tottori	MOCHI_DAIZU_SHIRO	NARO genebank	JP225417	rj2	Landrace
G. max	Japan	A8	Tottori	MOCHI_DAIZU_MURASAKI	NARO genebank	JP225418	rj2	Landrace
G. max	Japan	A8	Hiroshima	HIROSHIMA_SHIRO_DAIZU	NARO genebank	JP29429	rj2	Landrace
G. max	Japan	A8	Okayama	ZAIRAI_AKI_DAIZU	NARO genebank	JP28365	rj2	Landrace
G. max	Japan	A8	Okayama	ICHINOMIYA_ZAIRAI_3	NARO genebank	JP29437	rj2	Landrace
G. max	Japan	A8	Shimane	OOKIMAME	NARO genebank	JP87846	rj2	Landrace
G. max	Japan	A8	Tottori	SHIRO_DAIZU	NARO genebank	JP29442	rj2	Old variety
G. max	Japan	A8	Shimane	SHIRO_DAIZU	NARO genebank	JP29443	rj2	Landrace
G. max	Japan	A8	Tottori	AKASAYA	NARO genebank	JP29428	rj2	Landrace
G. max	Japan	A8	Okayama	Gindaizu	NARO genebank	JP27579	rj2	Old variety
G. max	Japan	A8	Okayama	OONO_ZAIRAI_B	NARO genebank	JP29433	rj2	Landrace
G. max	Japan	A8	Shimane	SHIRODAIZU	NARO genebank	JP85543	unknown	Landrace
G. max	Japan	A8	Yamaguchi	YAMAGUCHI_AKI_DAIZU	NARO genebank	JP28283	rj2	Landrace
G. max	Japan	A8	Hiroshima	WASE_ASAHI	NARO genebank	JP29457	rj2	Landrace
G. max	Japan	A8	Shimane	DAIZU	NARO genebank	JP87848	rj2	Landrace
G. max	Japan	A8	Okayama	KAMIFUSA_ZAIRAI_B	NARO genebank	JP29440	rj2	Landrace
G. max	Japan	A8	Yamaguchi	AKI_DAIZU_SHIRO	NARO genebank	JP28541	rj2	Landrace
G. max	Japan	A8	Yamaguchi	AKIYOSHI_KURAKAKE_DAIZU	NARO genebank	JP29449	rj2	Landrace
G. max	Japan	A8	Okayama	AKAMAME_OKAYAMAZAIRAI	NARO genebank	JP49595	rj2	Landrace
G. max	Japan	A8	Yamaguchi	MINOAKA_DAIZU	NARO genebank	JP28542	rj2	Landrace
G. max	Japan	A8	Hiroshima	AKADAIZU_MIRASAKA	NARO genebank	JP227176	rj2	Landrace
G. max	Japan	A8	Okayama	Gindaizu	NARO genebank	JP27579	rj2	Landrace
G. max	Japan	A9	Tokushima	KINAI_TOKUSHIMA_2	NARO genebank	JP29469	rj2	Landrace
G. max	Japan	A9	Ehime	IYO_DAIZU	NARO genebank	JP29488	rj2	Landrace
G. max	Japan	A9	Ehime	IYO_AOGARI	NARO genebank	JP27668	rj2	Landrace
G. max	Japan	A9	Kagawa	COL_KAGAWA_2002_SARUTA_3	NARO genebank	JP225424	rj2	Landrace
G. max	Japan	A9	Tokushima	COL_TOKUSHIMA_1967	NARO genebank	JP29388	rj2	Landrace
G. max	Japan	A9	Tokushima	AKA_DAIZU	NARO genebank	JP29389	rj2	Landrace
G. max	Japan	A9	Tokushima	COL_TOKUSHIMA_1967	NARO genebank	JP29390	rj2	Landrace
G. max	Japan	A9	Ehime	COL_EHIME_1983_UTSUNOMIYA_30	NARO genebank	JP29415	rj2	Landrace
G. max	Japan	A9	Kagawa	COL_KAGAWA_2002_SARUTA_7	NARO genebank	JP225428	rj2	Landrace
G. max	Japan	A9	Kagawa	COL_KAGAWA_2002_SARUTA_2	NARO genebank	JP225423	rj2	Landrace
G. max	Japan	A9	Ehime	COL_EHIME_2002_KIKUCHI_2	NARO genebank	JP225420	rj2	Landrace
G. max	Japan	A9	Ehime	COL_EHIME_1983_UTSUNOMIYA_31	NARO genebank	JP29426	rj2	Landrace
G. max	Japan	A9	Ehime	COL_EHIME_1983_UTSUNOMIYA_32	NARO genebank	JP29416	rj2	Landrace
G. max	Japan	A9	Kouchi	DAIZU	NARO genebank	JP81623	rj2	Landrace
G. max	Japan	A9	Kouchi	DAIZU	NARO genebank	JP81616	rj2	Landrace
G. max	Japan	A9	Ehime	COL_EHIME_1983_UTSUNOMIYA_11	NARO genebank	JP29400	rj2	Landrace
G. max	Japan	A9	Ehime	COL_EHIME_1983_UTSUNOMIYA_6	NARO genebank	JP29396	rj2	Landrace
G. max	Japan	A9	Kouchi	KURODAIZU	NARO genebank	JP81620	rj2	Landrace
G. max	Japan	A9	Kagawa	COL_KAGAWA_2002_SARUTA_8	NARO genebank	JP225429	rj2	Landrace
G. max	Japan	A9	Ehime	COL_EHIME_1983_UTSUNOMIYA_19	NARO genebank	JP29424	rj2	Landrace
G. max	Japan	A9	Ehime	COL_EHIME_1983_UTSUNOMIYA_23	NARO genebank	JP29425	rj2	Landrace
G. max	Japan	A9	Kouchi	DAIZU	NARO genebank	JP81621	rj2	Landrace
G. max	Japan	A9	Kouchi	DAIZU	NARO genebank	JP81624	rj2	Landrace
G. max	Japan	A9	Ehime	COL_EHIME_2002_KIKUCHI_3	NARO genebank	JP225421	Rj2	Landrace
G. max	Japan	A9	Ehime	COL_EHIME_1983_UTSUNOMIYA_22	NARO genebank	JP29408	rj2	Landrace
G. max	Japan	A9	Kouchi	DAIZU	NARO genebank	JP81613	rj2	Landrace
G. max	Japan	A9	Kouchi	DAIZU	NARO genebank	JP81615	rj2	Landrace
G. max	Japan	A9	Ehime	COL_EHIME_1983_UTSUNOMIYA_37	NARO genebank	JP29427	rj2	Landrace
G. max	Japan	A9	Ehime	MENKA_DAIZU	NARO genebank	JP29378	rj2	Landrace
G. max	Japan	A9	Ehime	COL_EHIME_1983_UTSUNOMIYA_18	NARO genebank	JP29405	rj2	Landrace
G. max	Japan	A9	Kagawa	COL_KAGAWA_2002_SARUTA_5	NARO genebank	JP225426	rj2	Landrace
G. max	Japan	A9	Kagawa	COL_KAGAWA_2002_SARUTA_4	NARO genebank	JP225425	rj2	Landrace
G. max	Japan	A9	Ehime	KUMA_DAIZU	NARO genebank	JP29380	rj2	Landrace
G. max	Japan	A9	Ehime	COL_EHIME_2002_KIKUCHI_1	NARO genebank	JP225419	rj2	Landrace
G. max	Japan	A9	Ehime	COL_EHIME_1983_UTSUNOMIYA_25	NARO genebank	JP29410	rj2	Landrace
G. max	Japan	A9	Ehime	COL_EHIME_1983_UTSUNOMIYA_26	NARO genebank	JP29411	rj2	Landrace
G. max	Japan	A9	Ehime	COL_EHIME_1983_UTSUNOMIYA_28	NARO genebank	JP29413	rj2	Landrace
G. max	Japan	A9	Kouchi	CHAIRONODAIZU	NARO genebank	JP81611	rj2	Landrace
G. max	Japan	A9	Ehime	COL_EHIME_1-1	NARO genebank	JP227398	rj2	Landrace
G. max	Japan	A9	Ehime	COL_EHIME_1-2	NARO genebank	JP227399	rj2	Landrace
G. max	Japan	A9	Tokushima	HANA_SHIRAZU	NARO genebank	JP29381	rj2	Landrace
G. max	Japan	A9	Kagawa	MIKUNI	NARO genebank	JP29384	rj2	Landrace
G. max	Japan	A9	Tokushima	HACHIGATSU_DAIZU	NARO genebank	JP29368	Rj2	Old variety
G. max	Japan	A9	Kagawa	COL_KAGAWA_2002_SARUTA_1	NARO genebank	JP225422	rj2	Landrace
G. max	Japan	A9	Kouchi	DAIZU	NARO genebank	JP81614	rj2	Landrace
G. max	Japan	A9	Kouchi	DAIZU	NARO genebank	JP81612	rj2	Landrace
G. max	Japan	A9	Kouchi	DAIZU	NARO genebank	JP81617	rj2	Landrace
G. max	Japan	A9	Tokushima	MEJIRO	NARO genebank	JP29377	rj2	Old variety
G. max	Japan	A9	Kouchi	DAIZU	NARO genebank	JP81622	rj2	Landrace
G. max	Japan	A9	Kouchi	SHIRODAIZU	NARO genebank	JP220303	rj2	Landrace
G. max	Japan	A9	Tokushima	COL_TOKUSHIMA_1967	NARO genebank	JP29385	rj2	Landrace
G. max	Japan	A9	Kouchi	DAIZU	NARO genebank	JP81618	rj2	Landrace
G. max	Japan	A9	Kagawa	Bansei_30	NARO genebank	JP29590	rj2	Old variety
G. max	Japan	A9	Tokushima	SHIRO_DAIZU	NARO genebank	JP29386	rj2	Landrace
G. max	Japan	A9	Kagawa	Tyuusei_11	NARO genebank	JP29316	rj2	Old variety
G. max	Japan	A9	Kouchi	DAIZU	NARO genebank	JP81619	rj2	Landrace
G. max	Japan	A9	Kagawa	COL_KAGAWA_2002_SARUTA_6	NARO genebank	JP225427	rj2	Landrace
G. max	Japan			Toyokomachi	NARO genebank	JP53275	rj2	Crossbred
G. max	Japan			Yukihomare	Tokachi Agr. Exp. Sta.	NA	rj2	Crossbred
G. max	Japan			Toyomusume	NARO genebank	JP27541	rj2	Crossbred
G. max	Japan			Hayahikari	NARO genebank	JP200328	rj2	Crossbred
G. max	Japan			Kariyutaka	Tokachi Agr. Exp. Sta.	NA	rj2	Crossbred
G. max	Japan			Tokachinagaha	NARO genebank	JP27439	rj2	Crossbred
G. max	Japan			Iwaikuro	Tokachi Agr. Exp. Sta.	NA	rj2	Crossbred
G. max	Japan			Suzumaru	NARO genebank	JP67771	rj2	Crossbred
G. max	Japan			Natoukotsubu	NARO genebank	JP29161	rj2	Pure line selection
G. max	Japan			Akishirome	NARO genebank	JP29669	rj2	Crossbred
G. max	Japan			Kiyomidori	Nation. Agr. Res. Cent. for Kyushu Okinawa Region	NA	rj2	Crossbred
G. max	Japan			Hyoukeikuro3	Nation. Inst. of Crop Science	NA	rj2	Pure line selection
G. max	Japan			Ohsuzu	Nation. Agr. Res. Cent. for Tohoku Region	NA	rj2	Crossbred
G. max	Japan			Norin2	Chiba univ.	NA	rj2	Crossbred
G. max	Japan			Enrei	NARO genebank	JP28862	rj2	Crossbred
G. max	Japan			Ohtsuru	Nagano vegetable and ornamental crops Exp. Sta.	NA	rj2	Crossbred
G. max	Japan			Sachiyutaka	Nation. Inst. of Crop Science	NA	rj2	Crossbred
G. max	Japan			Tachinagaha	NARO genebank	JP49761	rj2	Crossbred
G. max	Japan			Misuzudaizu	NARO genebank	JP28856	rj2	Crossbred
G. max	Japan			Ryuhou	Nation. Agr. Res. Cent. for Tohoku Region	NA	rj2	Crossbred
G. max	Japan			Suzuyutaka	NARO genebank	JP68385	rj2	Crossbred
G. max	Japan			Suzukari	NARO genebank	JP68386	rj2	Crossbred
G. max	Japan			Nakasennari	NARO genebank	JP29183	rj2	Crossbred
G. max	Japan			Tachiyutaka	NARO genebank	JP68387	rj2	Crossbred
G. max	Japan			Tamahomare	NARO genebank	JP29184	rj2	Crossbred
G. max	Japan			Akisengoku	NARO genebank	JP29559	rj2	Crossbred
G. max	Japan			Hyuga	NARO genebank	JP29640	rj2	Crossbred
G. max	Japan			Hougyoku	NARO genebank	JP29556	rj2	Crossbred
G. max	Japan			Fukuyutaka	NARO genebank	JP29668	rj2	Crossbred
G. max	Japan			Toyohomare	Tokachi Agr. Exp. Sta.	NA	rj2	Crossbred
G. max	Japan			Tanrei	NARO genebank	JP29206	rj2	Crossbred
G. max	Japan			Miyagishirome	NARO genebank	JP27886	rj2	Pure line selection
G. max	Japan			Akiyoshi	NARO genebank	JP29578	rj2	Crossbred
G. max	Japan			Ayakogane	Nagano vegetable and ornamental crops Exp. Sta.	NA	rj2	Crossbred
G. max	Japan			Erusuta	Nation. Agr. Res. Cent. for Kyushu Okinawa Region	NA	rj2	Crossbred
G. max	Japan			Kitamusume	NARO genebank	JP27449	rj2	Crossbred
G. max	Japan			Kosuzu	NARO genebank	JP68389	rj2	Pure line selection
G. max	Japan			Kurodamaru	Nation. Agr. Res. Cent. for Kyushu Okinawa Region	NA	rj2	Crossbred
G. max	Japan			Murayutaka	Saga Agr. Exp. Cent.	NA	rj2	Crossbred
G. max	Japan			Okushirome	NARO genebank	JP28030	rj2	Crossbred
G. max	Japan			Shirotae	NARO genebank	JP28859	rj2	Crossbred
G. max	Japan			Suzukogane	Nagano vegetable and ornamental crops Exp. Sta.	NA	rj2	Crossbred
G. max	Japan			Tamamasari	Nagano vegetable and ornamental crops Exp. Sta.	NA	rj2	Crossbred
G. max	Japan			Fukushirome	NARO genebank	JP28151	rj2	Crossbred
G. max	Japan			Tokachikuro	NARO genebank	JP27539	rj2	Crossbred
G. max	Japan			Wasesuzunari	NARO genebank	JP68390	rj2	Crossbred
G. max	Japan			Yuuzuru	NARO genebank	JP27533	rj2	Pure line selection
G. max	Japan			Hakkou	NARO genebank	JP28954	rj2	Pure line selection
G. max	Japan			Ginrei	Nagano vegetable and ornamental crops Exp. Sta.	NA	rj2	Crossbred
G. max	Japan			Hatayutaka	Nation. Agr. Res. Cent. for Tohoku Region	NA	rj2	Crossbred
G. max	Japan			Nishimusume	NARO genebank	JP76377	rj2	Crossbred
G. max	Japan			Sayanami	Nagano vegetable and ornamental crops Exp. Sta.	NA	rj2	Crossbred
G. max	Japan			Toyoshirome	NARO genebank	JP29681	rj2	Crossbred
G. max	Cambodia			SANDEK_SIENG	NARO genebank	JP30174	rj2
G. max	China			JIAO_HE_TIANE_DAN	NARO genebank	JP30122	rj2
G. max	China			JIAOHETIANEDAN	NARO genebank	JP86616	rj2
G. max	China			LANQI	NARO genebank	JP86611	rj2
G. max	China			KOUGA_TENGATAN	NARO genebank	JP54193	rj2
G. max	China			CHIHUAZAILAI	NARO genebank	JP86605	rj2
G. max	China			DA_BAI_MEI	NARO genebank	JP104240	rj2
G. max	China			HEILENGJIANG_1-1	NARO genebank	JP227197	rj2
G. max	China			HEILENGJIANG_3-1	NARO genebank	JP227205	rj2
G. max	China			HEILENGJIANG_2-2	NARO genebank	JP227203	rj2
G. max	China			ANTO_SHOUKOKUTOU	NARO genebank	JP35718	rj2
G. max	China			FUI_NAN_JI_FUA_HEI_DOU	NARO genebank	JP107654	rj2
G. max	China			TIAN_E_DAN	NARO genebank	JP70099	rj2
G. max	China			QINGDOU	NARO genebank	JP86640	rj2
G. max	China			HEILENGJIANG_1-2_RED	NARO genebank	JP227198	rj2
G. max	China			SHIHEIGAI_KUROBESO	NARO genebank	JP27692	rj2
G. max	China			HAKKA_ZASHI	NARO genebank	JP27543	rj2
G. max	China			KONPO_DAIZU	NARO genebank	JP30013	rj2
G. max	China			CHUUGOKUSAN-6	NARO genebank	JP86608	rj2
G. max	China			SHUILIHONG	NARO genebank	JP30106	rj2
G. max	China			CHOYOUTOU	NARO genebank	JP30071	rj2
G. max	China			XIAOHUANGKE	NARO genebank	JP86615	rj2
G. max	China			OUHOUSHU	NARO genebank	JP30019	rj2
G. max	China			MANCANGJIN	NARO genebank	JP30020	rj2
G. max	China			GENHOUKIN	NARO genebank	JP30018	rj2
G. max	China			SENYOUTOU	NARO genebank	JP30072	rj2
G. max	China			SHOUHAKUTOU	NARO genebank	JP30074	rj2
G. max	China			GYUU_SHOKUTOU	NARO genebank	JP35716	rj2
G. max	China			KAIGEN_HAKKA	NARO genebank	JP29497	rj2
G. max	China			SHIHEIGAI_HAKKA	NARO genebank	JP27599	rj2
G. max	China			RANSEI	NARO genebank	JP30029	rj2
G. max	China			ZHU_MIAN_DOU	NARO genebank	JP30108	rj2
G. max	China			BE_DI_GAO	NARO genebank	JP30111	rj2
G. max	China			HAKUCHIKOU	NARO genebank	JP35719	rj2
G. max	China			KOUZENTOU	NARO genebank	JP30073	rj2
G. max	China			ICHIGUUHOU	NARO genebank	JP30090	rj2
G. max	China			CHOU_HAKUSAN	NARO genebank	JP54200	rj2
G. max	China			KAITETSUKYOU	NARO genebank	JP35720	rj2
G. max	China			KINGEN	NARO genebank	JP27597	rj2
G. max	China			SOUROUSHI	NARO genebank	JP27691	rj2
G. max	China			HOUTEN_HAKUBI	NARO genebank	JP27598	rj2
G. max	China			FUKUJU	NARO genebank	JP27690	rj2
G. max	China			HAKUBI	NARO genebank	JP30025	rj2
G. max	China			ODADAIZU	NARO genebank	JP86624	rj2
G. max	China			MANJUTAE	NARO genebank	JP30097	rj2
G. max	China			RIGAI_SEITOU	NARO genebank	JP28415	rj2
G. max	China			PING_DING_XIANG	NARO genebank	JP30117	rj2
G. max	China			TEKKYOU_SEITOU	NARO genebank	JP30012	rj2
G. max	China			NIU_MAO_HUANG	NARO genebank	JP104184	rj2
G. max	China			TENSHIN_DAI_SEITOU	NARO genebank	JP30006	rj2
G. max	China			AOKI_MAME	NARO genebank	JP28298	rj2
G. max	China			RUI_JIN_XIAO_LI_HUANG	NARO genebank	JP107688	rj2
G. max	China			JI_AN_HUANG_DOW	NARO genebank	JP107689	rj2
G. max	China			GU_TIAN_DOW	NARO genebank	JP107691	rj2
G. max	China			BISHUU_DAIZU	NARO genebank	JP30032	rj2
G. max	China			TSUUSHUU_ZAIRAI	NARO genebank	JP28417	rj2
G. max	China			CHA_MASSHOKUTOU	NARO genebank	JP30023	rj2
G. max	China			PI_303652_LIAM-ZIA-TNO	NARO genebank	JP87864	rj2
G. max	China			PEKIN_KURO_DAIZU	NARO genebank	JP30009	rj2
G. max	China			SEIAN_SHOUOUTOU	NARO genebank	JP28535	rj2
G. max	China			PEKIN_DAI_SEITOU	NARO genebank	JP30008	rj2
G. max	China			SENBON	NARO genebank	JP27371	rj2
G. max	China			HEIPI_QINGRANG	NARO genebank	JP27372	rj2
G. max	China			MASSHOKUTOU_KOU502	NARO genebank	JP27605	rj2
G. max	China			MASSHOKUTOU_KOU503	NARO genebank	JP27603	rj2
G. max	China			MASSHOKU_MAME_KOU504	NARO genebank	JP28043	rj2
G. max	China			MoshidouGong503	Chiba univ.	NA	rj2	Landrace
G. max	China			KARASUMAME	NARO genebank	JP27584	rj2
G. max	China			SHAO_TONG_QI_YUE_HUANG	NARO genebank	JP110006	rj2
G. max	China			BAO_SHAN_LU_PI_DAU	NARO genebank	JP110007	rj2
G. max	China			MANSHUU_MASSHOKUTOU	NARO genebank	JP29613	rj2
G. max	China			PI_549018_ZYD3939	NARO genebank	JP87867	rj2
G. max	China			PI_549019_ZYD3940	NARO genebank	JP87868	rj2
G. max	China			PEKIN_DAI_OUTOU	NARO genebank	JP30007	rj2
G. max	China			NIU_ZHUANG	NARO genebank	JP27600	rj2
G. max	China			SI_LI_HUANG	NARO genebank	JP27601	rj2
G. max	China			BONGCHUNBAEKJAM	NARO genebank	JP30105	rj2
G. max	China			MUDANJIAN	NARO genebank	JP86604	rj2
G. max	China			BONGCHUNBAEKIMI	NARO genebank	JP30095	rj2
G. max	China			MANSHUU	NARO genebank	JP28911	rj2
G. max	China			Aokimame	Chiba univ.	NA	rj2	Landrace
G. max	Chine			Peking	Nagano vegetable and ornamental crops Exp. Sta.	NA	rj2	Landrace
G. max	East Timor			COL_EAST_TIMOR_2005_NIAS_CED2005ET-18	NARO genebank	JP226605	rj2
G. max	East Timor			COL_EAST_TIMOR_2005_NIAS_CED2005ET-37-1	NARO genebank	JP226631	rj2
G. max	East Timor			COL_EAST_TIMOR_2005_NIAS_CED2005ET-37-2	NARO genebank	JP226632	rj2
G. max	East Timor			COL_EAST_TIMOR_2005_NIAS_CED2005ET-19	NARO genebank	JP226606	rj2
G. max	Indea			M_642	NARO genebank	JP30263	rj2
G. max	Indea			ALANKAR	NARO genebank	JP30320	rj2
G. max	Indea			UPSM_953	NARO genebank	JP30268	rj2
G. max	Indea			PK_73-54	NARO genebank	JP30272	rj2
G. max	Indea			E_C_103349	NARO genebank	JP30278	rj2
G. max	Indea			HM_39	NARO genebank	JP30349	rj2
G. max	Indea			M_248	NARO genebank	JP30402	rj2
G. max	Indea			M_918	NARO genebank	JP30335	rj2
G. max	Indea			M_803_NO_2	NARO genebank	JP90784	Rj2
G. max	Indea			M_44	NARO genebank	JP30238	rj2
G. max	Indea			M_176	NARO genebank	JP30328	rj2
G. max	Indea			L_323	NARO genebank	JP30304	rj2
G. max	Indea			L_362	NARO genebank	JP30370	rj2
G. max	Indea			PK_74-289	NARO genebank	JP30358	rj2
G. max	Indea			E_C_112828	NARO genebank	JP30363	rj2
G. max	Indea			M_157	NARO genebank	JP30400	rj2
G. max	Indea			L_103	NARO genebank	JP30294	rj2
G. max	Indea			L_243	NARO genebank	JP30299	rj2
G. max	Indea			L_317	NARO genebank	JP30303	rj2
G. max	Indea			M_695	NARO genebank	JP30341	rj2
G. max	Indea			L_12_4	NARO genebank	JP30388	rj2
G. max	Indea			M_1032	NARO genebank	JP30418	rj2
G. max	Indea			E_C_113396	NARO genebank	JP30364	rj2
G. max	Indea			M_581	NARO genebank	JP30258	rj2
G. max	Indea			L_188	NARO genebank	JP30382	rj2
G. max	Indea			M_42	NARO genebank	JP30311	rj2
G. max	Indea			M_652	NARO genebank	JP30409	rj2
G. max	Indea			M_536	NARO genebank	JP30406	rj2
G. max	Indea			M_600	NARO genebank	JP30407	rj2
G. max	Indea			L_14	NARO genebank	JP30282	rj2
G. max	Indea			L_29	NARO genebank	JP30287	rj2
G. max	Indea			M_266	NARO genebank	JP30249	rj2
G. max	Indonesia			BARITOU_3_A	NARO genebank	JP43384	rj2
G. max	Indonesia			PRESSI	NARO genebank	JP30203	rj2
G. max	Indonesia			MEEROPE	NARO genebank	JP80041	rj2
G. max	Indonesia			LOCAL_VAR_SEPUTIH_RAMAN	NARO genebank	JP30207	rj2
G. max	Indonesia			BOGOR	NARO genebank	JP80048	rj2
G. max	Indonesia			MAS	NARO genebank	JP30205	rj2
G. max	Indonesia			LOCAL_VAR__TEGINENENG	NARO genebank	JP30210	rj2
G. max	Indonesia			LOCAL_NTB	NARO genebank	JP80042	rj2
G. max	Indonesia			LOCAL_VAR_WONOREJO	NARO genebank	JP30211	rj2
G. max	Indonesia			MERAPI	NARO genebank	JP30196	rj2
G. max	Indonesia			WELRANG	NARO genebank	JP30215	rj2
G. max	Indonesia			JAVA_5	NARO genebank	JP30216	rj2
G. max	Indonesia			RINGGIT	NARO genebank	JP30197	rj2
G. max	Indonesia			BLENDUNG	NARO genebank	JP30204	rj2
G. max	Indonesia			PETEK	NARO genebank	JP30206	rj2
G. max	Indonesia			JAVA_1	NARO genebank	JP30219	rj2
G. max	Indonesia			JAVA_7	NARO genebank	JP30213	rj2
G. max	Laos			COL_LAOS_2005_NIAS_CED2005L35	NARO genebank	JP226666	rj2
G. max	Laos			COL_LAOS_2005_NIAS_CED2005L43	NARO genebank	JP226674	rj2
G. max	Laos			COL_LAOS_2005_NIAS_CED2005L5	NARO genebank	JP226638	rj2
G. max	Laos			COL_LAOS_2005_NIAS_CED2005L22	NARO genebank	JP226653	rj2
G. max	Laos			COL_LAOS_2005_NIAS_CED2005L25	NARO genebank	JP226656	rj2
G. max	Malaysia			KS_1034	NARO genebank	JP35796	rj2
G. max	Myanmar			PE_POKE_AGYI	NARO genebank	JP212049	rj2
G. max	Myanmar			PE_POTE_ALONE_GYI	NARO genebank	JP212153	Rj2
G. max	Myanmar			THET_LAT_3_MONTH	NARO genebank	JP212037	rj2
G. max	Myanmar			PE_POKE_ALAT	NARO genebank	JP212050	rj2
G. max	Myanmar			PE_POKE_AHEY	NARO genebank	JP212044	rj2
G. max	Myanmar			PE_POKE_ATHEY	NARO genebank	JP212077	rj2
G. max	Myanmar			PE_POTE_ATHEY	NARO genebank	JP212110	unknown
G. max	Myanmar			KAR_BO_MYO	NARO genebank	JP212162	rj2
G. max	Myanmar			PE_POKE_ATHEY	NARO genebank	JP212051	rj2
G. max	Myanmar			COL_MYANMAR_2006_U_TSUKUBA_042	NARO genebank	JP232319	rj2
G. max	Myanmar			COL_MYANMAR_2006_U_TSUKUBA_049	NARO genebank	JP232326	rj2
G. max	Myanmar			PEPO	NARO genebank	JP78975	rj2
G. max	Myanmar			GREEN_PE_POKE	NARO genebank	JP212067	rj2
G. max	Myanmar			LAY_LA_PE_4_MONTH	NARO genebank	JP212025	rj2
G. max	Myanmar			KHYUK_LA_PE_6_MONTH	NARO genebank	JP212026	rj2
G. max	Myanmar			COL_MYANMAR_2002_MAFF_2002M34_5	NARO genebank	JP217456	rj2
G. max	Myanmar			COL_MYANMAR_2006_U_TSUKUBA_073	NARO genebank	JP232350	rj2
G. max	Nepal			U_1416	NARO genebank	JP40391	rj2
G. max	Nepal			U_1093-4	NARO genebank	JP40364	rj2
G. max	Nepal			U_1734-1	NARO genebank	JP40398	rj2
G. max	Nepal			N_2049	NARO genebank	JP40415	rj2
G. max	Nepal			BHATMAS	NARO genebank	JP74672	rj2
G. max	Nepal			BHATMAS	NARO genebank	JP74673	rj2
G. max	Nepal			BHATMAS	NARO genebank	JP74676	rj2
G. max	Nepal			I_9033-2	NARO genebank	JP49610	rj2
G. max	Nepal			N_2295	NARO genebank	JP40444	rj2
G. max	Nepal			N_2279-1	NARO genebank	JP40438	rj2
G. max	Nepal			KADI_BHATTO	NARO genebank	JP30419	rj2
G. max	Nepal			I_64	NARO genebank	JP40310	rj2
G. max	Nepal			U_1063-1	NARO genebank	JP40357	rj2
G. max	Nepal			U_8084-2	NARO genebank	JP40409	rj2
G. max	Nepal			I_652-3	NARO genebank	JP40329	rj2
G. max	Nepal			U_1042-1	NARO genebank	JP40354	rj2
G. max	Nepal			I_9013	NARO genebank	JP40345	rj2
G. max	Nepal			U_1176-1	NARO genebank	JP40377	rj2
G. max	Nepal			I-629-2	NARO genebank	JP49606	rj2
G. max	Nepal			U-8006-3	NARO genebank	JP49632	rj2
G. max	Nepal			N_2097	NARO genebank	JP40421	rj2
G. max	Nepal			I_86-2	NARO genebank	JP40313	rj2
G. max	Nepal			I_615-3	NARO genebank	JP40323	rj2
G. max	Nepal			I_665-1	NARO genebank	JP40330	rj2
G. max	Nepal			U_1017-2	NARO genebank	JP40349	rj2
G. max	Nepal			U_8006-3	NARO genebank	JP40403	rj2
G. max	Nepal			U-1741-2-2_NO_3	NARO genebank	JP84093	rj2
G. max	Nepal			N_2345-2	NARO genebank	JP40458	rj2
G. max	Nepal			I_387-2	NARO genebank	JP40318	rj2
G. max	Nepal			N-2391_SHIROBANA	NARO genebank	JP49619	rj2
G. max	Nepal			I_881-1	NARO genebank	JP40333	rj2
G. max	Nepal			I_387-4	NARO genebank	JP40320	rj2
G. max	Nepal			I_9008-3	NARO genebank	JP40338	rj2
G. max	Nepal			U_1290-1	NARO genebank	JP40382	rj2
G. max	Nepal			N_2491	NARO genebank	JP40464	rj2
G. max	Nepal			N_2033-1	NARO genebank	JP40411	rj2
G. max	Nepal			I_44	NARO genebank	JP40304	rj2
G. max	Nepal			U_1387-1	NARO genebank	JP40388	rj2
G. max	Nepal			U_1155-4	NARO genebank	JP40374	rj2
G. max	Nepal			BHATMAS	NARO genebank	JP100202	rj2
G. max	Nepal			N_2392	NARO genebank	JP40452	rj2
G. max	North Korea			RIKANKAN	NARO genebank	JP28401	rj2
G. max	North Korea			NEZUMI_META	NARO genebank	JP27956	rj2
G. max	North Korea			HEIJOU	NARO genebank	JP28399	rj2
G. max	North Korea			ORUKON	NARO genebank	JP28395	rj2
G. max	North Korea			OIARUKON	NARO genebank	JP27589	rj2
G. max	North Korea			ANCHUUMU_RIPAAMUKON	NARO genebank	JP27595	rj2
G. max	North Korea			SONBISEBIKON	NARO genebank	JP27596	rj2
G. max	North Korea			CHOUSENSHU_CHA	NARO genebank	JP28912	rj2
G. max	North Korea			OIARUGON	NARO genebank	JP28400	rj2
G. max	North Korea			SHIROSOTA	NARO genebank	JP27587	rj2
G. max	North Korea			URONKON	NARO genebank	JP29496	rj2
G. max	Other			FiskebyV	NARO genebank	JP30465	rj2
G. max	Other			Harosoy	USDA	PI548573	rj2
G. max	Other			Williams_82	USDA	PI518671	rj2
G. max	Pakistan			COL_PAK_1989_IBPGR_2296_2	NARO genebank	JP74677	unknown
G. max	Pakistan			COL_PAK_1991_IBPGR_2831_1A	NARO genebank	JP225689	rj2
G. max	Pakistan			COL_PAK_1989_IBPGR_2296_3	NARO genebank	JP74678	rj2
G. max	Pakistan			COL_PAK_1989_IBPGR_2320_5	NARO genebank	JP74680	rj2
G. max	Pakistan			COL_PAK_1989_IBPGR_2326_1	NARO genebank	JP74682	rj2
G. max	Pakistan			COL_PAK_1989_IBPGR_2501_1	NARO genebank	JP74683	rj2
G. max	Pakistan			COL_PAK_1989_IBPGR_2319_1	NARO genebank	JP74679	rj2
G. max	Pakistan			COL_PAK_1991_IBPGR_2773_4A	NARO genebank	JP225687	rj2
G. max	Pakistan			COL_PAK_1989_IBPGR_2323_2	NARO genebank	JP74681	rj2
G. max	Pakistan			COL_PAK_1991_IBPGR_2773_4B	NARO genebank	JP225688	rj2
G. max	Pakistan			COL_PAK_1991_IBPGR_2774_1	NARO genebank	JP104340	rj2
G. max	Phillipines			KE_32	NARO genebank	JP35788	rj2
G. max	Phillipines			MISS_33_DIXI	NARO genebank	JP49014	rj2
G. max	Phillipines			L_114	NARO genebank	JP30169	rj2
G. max	Phillipines			L_2A	NARO genebank	JP35787	rj2
G. max	South Korea			KONGNAMUL_KONG	NARO genebank	JP29903	Rj2
G. max	South Korea			SEISHUU_ZAIRAI	NARO genebank	JP29784	Rj2
G. max	South Korea			CHIENEUM_KONG	NARO genebank	JP35462	Rj2
G. max	South Korea			112-1	NARO genebank	JP35477	rj2
G. max	South Korea			CHUUHOKU_2	NARO genebank	JP29774	rj2
G. max	South Korea			GEUMHWAJAELAE	NARO genebank	JP29796	rj2
G. max	South Korea			KLS_606-2	NARO genebank	JP35544	rj2
G. max	South Korea			HEAMNAM	NARO genebank	JP29762	rj2
G. max	South Korea			HAMAN	NARO genebank	JP29799	rj2
G. max	South Korea			HAMNAM	NARO genebank	JP29801	rj2
G. max	South Korea			KYONGDU	NARO genebank	JP29906	rj2
G. max	South Korea			HAKUTA	NARO genebank	JP29766	rj2
G. max	South Korea			KINZU	NARO genebank	JP29767	rj2
G. max	South Korea			KEUMDU	NARO genebank	JP29827	rj2
G. max	South Korea			BAEKJAMKONG	NARO genebank	JP29777	rj2
G. max	South Korea			CHUK_HYEOP	NARO genebank	JP29791	rj2
G. max	South Korea			KLS_622	NARO genebank	JP35560	rj2
G. max	South Korea			GAPSANJAELAE_I	NARO genebank	JP29794	rj2
G. max	South Korea			TANSEN_TANRYOKU	NARO genebank	JP29779	rj2
G. max	South Korea			OKJO	NARO genebank	JP29881	rj2
G. max	South Korea			ANBYONTAE	NARO genebank	JP29804	rj2
G. max	South Korea			KEUMDANJONG	NARO genebank	JP29826	rj2
G. max	South Korea			SANGDU	NARO genebank	JP29908	rj2
G. max	South Korea			CHUNGBUKHWANG	NARO genebank	JP29790	rj2
G. max	South Korea			IKSAN	NARO genebank	JP29813	rj2
G. max	South Korea			JANGDANBAEKMOK	NARO genebank	JP29818	rj2
G. max	South Korea			JUINUNKONG_DEALIP	NARO genebank	JP29823	rj2
G. max	South Korea			DANCHUN	NARO genebank	JP29792	rj2
G. max	South Korea			GILKEUMKONG	NARO genebank	JP29797	rj2
G. max	South Korea			ICHUNJAELAE	NARO genebank	JP29812	rj2
G. max	South Korea			INCHUNJAELAE	NARO genebank	JP29814	rj2
G. max	South Korea			JEONJNJAELAE	NARO genebank	JP29820	rj2
G. max	South Korea			KEUMHWAJAELAE	NARO genebank	JP29828	rj2
G. max	South Korea			BUKJAEJUHANKYEONG	NARO genebank	JP29787	rj2
G. max	South Korea			HANKJONGJAEJI	NARO genebank	JP29802	rj2
G. max	South Korea			KLS_203	NARO genebank	JP35506	rj2
G. max	South Korea			CHUNG_TAI	NARO genebank	JP29728	rj2
G. max	South Korea			SEITA	NARO genebank	JP29781	rj2
G. max	South Korea			HEUKDAELIP	NARO genebank	JP29803	rj2
G. max	South Korea			KLS_123-1	NARO genebank	JP29955	rj2
G. max	South Korea			OUDU	NARO genebank	JP29882	rj2
G. max	South Korea			HAKUSEN	NARO genebank	JP29771	rj2
G. max	South Korea			CHUUHOKU_HAKU	NARO genebank	JP29780	rj2
G. max	South Korea			KEUMKANGDAELIP	NARO genebank	JP29829	rj2
G. max	South Korea			LEEKAMKWN	NARO genebank	JP29761	rj2
G. max	South Korea			CHEONGYE_MYONGTAE	NARO genebank	JP29789	rj2
G. max	South Korea			LEE_KAM_KWAN	NARO genebank	JP29824	rj2
G. max	South Korea			KWANG_KYO	NARO genebank	JP29755	rj2
G. max	South Korea			CHEONGDU	NARO genebank	JP29788	rj2
G. max	South Korea			DAIDOUTA	NARO genebank	JP29775	rj2
G. max	South Korea			JEOKGAK	NARO genebank	JP29819	rj2
G. max	Taiwan			TEI_ANDAA	NARO genebank	JP30132	rj2
G. max	Taiwan			KURODAIZU_KOUANDAA_CHUU	NARO genebank	JP30134	rj2
G. max	Taiwan			BIKUNI_PI_238926	NARO genebank	JP27391	rj2
G. max	Taiwan			AOKAWAMAME_ENPOGOU	NARO genebank	JP30145	rj2
G. max	Taiwan			KARASUMAME_NAIHOU	NARO genebank	JP30147	rj2
G. max	Taiwan			KARASUMAME_TAITOU	NARO genebank	JP30148	rj2
G. max	Taiwan			KARASUMAME_SHINCHIKU	NARO genebank	JP30138	rj2
G. max	Taiwan			KARASUMAME_HEITOU	NARO genebank	JP30146	rj2
G. max	Taiwan			ISLAND_OF_3_RIVER	NARO genebank	JP35758	rj2
G. max	Taiwan			MEDICINAL_SOYBEAN	NARO genebank	JP35751	rj2
G. max	Taiwan			SUNDAR_1	NARO genebank	JP35770	rj2
G. max	Taiwan			BYOUTOU_SHUSHITOU_1	NARO genebank	JP29352	rj2
G. max	Taiwan			POCHAL	NARO genebank	JP31111	rj2
G. max	Thailand			CHIENGMAI_PALMETTO	NARO genebank	JP30176	rj2
G. max	Thailand			COL_THAI_1986_THAI-70	NARO genebank	JP38383	rj2
G. max	Thailand			TOPUTOPPU	NARO genebank	JP78973	rj2
G. max	Thailand			PHIDSANNLOK_A_PLACENAME	NARO genebank	JP30178	rj2
G. max	Thailand			CHAINAT	NARO genebank	JP30182	rj2
G. max	Thailand			SAN_SAI	NARO genebank	JP30179	rj2
G. max	Thailand			MAE_RIM	NARO genebank	JP30177	rj2
G. max	Thailand			CHIENGMAI_S_B_60	NARO genebank	JP30183	rj2
G. max	Thailand			MAE_JO	NARO genebank	JP30187	rj2
G. max	Thailand			COL_THAI_1986_THAI-80	NARO genebank	JP38386	rj2
G. max	Thailand			COL_THAI_1986_THAI-78	NARO genebank	JP38385	rj2
G. soja	Japan	A1	Hokkaido	HOKKAIDO	NARO genebank	JP235045	rj2	Landrace
G. max	Thailand			COL_THAI_1986_THAI-81	NARO genebank	JP38387	rj2
G. max	Thailand			COL_THAI_1986_THAI-83	NARO genebank	JP38388	rj2
G. max	Vietnam			DAU_TUONG_BA_THANG	NARO genebank	JP78841	rj2
G. max	Vietnam			DAU_TUONG_DT_80	NARO genebank	JP78843	rj2
G. max	Vietnam			DAU_NANH_SE	NARO genebank	JP78849	rj2
G. max	Vietnam			DAU_NANH	NARO genebank	JP78850	rj2
G. max	Vietnam			DAU_TUONG_BA_THANG	NARO genebank	JP78851	rj2
G. max	Vietnam			DAU_TUONG_HAT_TO	NARO genebank	JP78854	rj2
G. max	Vietnam			DAU_NANH	NARO genebank	JP78857	rj2
G. max	Vietnam			DAU_TUONG_BA_THANG_LUC_NGAN	NARO genebank	JP105763	rj2
G. max	Vietnam			DAU_TUONG	NARO genebank	JP105768	rj2
G. max	Vietnam			DAU_TUONG	NARO genebank	JP105775	rj2
G. max	Vietnam			DAU_NANH	NARO genebank	JP105774	rj2
G. max	Vietnam			DAU_NANH_BA_THANG	NARO genebank	JP105778	rj2
G. max	Vietnam			DAU_NANH	NARO genebank	JP105777	rj2
G. max	Vietnam			DAU_TUONG	NARO genebank	JP78837	rj2
G. max	Vietnam			LO_75	NARO genebank	JP78839	rj2
G. max	Vietnam			DAU_TUONG_XANH_LO	NARO genebank	JP78847	rj2
G. max	Vietnam			DAU_TUONG_LUC_NGAN_VANG	NARO genebank	JP78838	rj2
G. max	Vietnam			DAU_TUONG_CUC_HUU_LUNG	NARO genebank	JP78844	rj2
G. max	Vietnam			DAU_TUONG_BA_THANG	NARO genebank	JP78840	rj2
G. max	Vietnam			DAU_NANH	NARO genebank	JP78853	rj2
G. max	Vietnam			DAU_TUONG_TAN_UYEN	NARO genebank	JP105769	rj2
G. max	Vietnam			DAU_TUONG	NARO genebank	JP105770	rj2
G. max	Vietnam			DAU_TUNG_SAU_THANG	NARO genebank	JP105759	rj2
G. max	Vietnam			TAU_PAN	NARO genebank	JP207933	rj2
G. max	Vietnam			DAU_TUONG_QUOC_PHONG	NARO genebank	JP78842	rj2
G. soja	Japan	A1	Hokkaido	HOKKAIDO	NARO genebank	JP235075	rj2	Landrace
G. soja	Japan	A1	Hokkaido	HOKKAIDO	NARO genebank	JP235065	rj2	Landrace
G. soja	Japan	A10	Miyazaki	MIYAZAKI	NARO genebank	JP110743	rj2	Landrace
G. soja	Japan	A10	Nagasaki	NAGASAKI	NARO genebank	JP237051	rj2	Landrace
G. soja	Japan	A10	Miyazaki	MIYAZAKI	NARO genebank	JP110744	rj2	Landrace
G. soja	Japan	A10	Kagoshima	KAGOSHIMA	NARO genebank	JP110775	rj2	Landrace
G. soja	Japan	A10	Fukuoka	FUKUOKA	NARO genebank	JP110738	rj2	Landrace
G. soja	Japan	A10	Fukuoka	FUKUOKA	NARO genebank	JP110751	Rj2	Landrace
G. soja	Japan	A10	Saga	SAGA	NARO genebank	JP225166	rj2	Landrace
G. soja	Japan	A10	Nagasaki	NAGASAKI	NARO genebank	JP110734	rj2	Landrace
G. soja	Japan	A10	Oita	OITA	NARO genebank	JP110746	rj2	Landrace
G. soja	Japan	A10	Nagasaki	NAGASAKI	NARO genebank	JP110735	rj2	Landrace
G. soja	Japan	A10	Nagasaki	NAGASAKI	NARO genebank	JP237056	rj2	Landrace
G. soja	Japan	A10	Kumamoto	KUMAMOTO	NARO genebank	JP110740	rj2	Landrace
G. soja	Japan	A2	Akita	AKITA	NARO genebank	JP90932	rj2	Landrace
G. soja	Japan	A2	Akita	AKITA	NARO genebank	JP90934	rj2	Landrace
G. soja	Japan	A2	Aomori	AOMORI	NARO genebank	JP90930	rj2	Landrace
G. soja	Japan	A2	Yamagata	YAMAGATA	NARO genebank	JP233179	rj2	Landrace
G. soja	Japan	A2	Iwate	IWATE	NARO genebank	JP90928	rj2	Landrace
G. soja	Japan	A2	Miyagi	MIYAGI	NARO genebank	JP90926	rj2	Landrace
G. soja	Japan	A2	Fukushima	FUKUSHIMA	NARO genebank	JP87879	rj2	Landrace
G. soja	Japan	A2	Fukushima	FUKUSHIMA	NARO genebank	JP87881	rj2	Landrace
G. soja	Japan	A2	Akita	AKITA	NARO genebank	JP220105	rj2	Landrace
G. soja	Japan	A2	Iwate	IWATE	NARO genebank	JP90927	rj2	Landrace
G. soja	Japan	A3	Ibaraki	IBARAKI	NARO genebank	JP90967	rj2	Landrace
G. soja	Japan	A3	Ibaraki	IBARAKI	NARO genebank	JP108495	rj2	Landrace
G. soja	Japan	A3	Gunma	GUNMA	NARO genebank	JP36074	rj2	Landrace
G. soja	Japan	A3	Chiba	CHIBA	NARO genebank	JP90965	rj2	Landrace
G. soja	Japan	A3	Saitama	SAITAMA	NARO genebank	JP236424	rj2	Landrace
G. soja	Japan	A3	Tochigi	TOCHIGI	NARO genebank	JP87891	rj2	Landrace
G. soja	Japan	A3	Tokyo	TOKYO	NARO genebank	JP87893	rj2	Landrace
G. soja	Japan	A4	Niigata	NIIGATA	NARO genebank	JP90951	rj2	Landrace
G. soja	Japan	A4	Nagano	NAGANO	NARO genebank	JP90937	rj2	Landrace
G. soja	Japan	A4	Nagano	NAGANO	NARO genebank	JP235516	rj2	Landrace
G. soja	Japan	A4	Nagano	NAGANO	NARO genebank	JP90938	rj2	Landrace
G. soja	Japan	A4	Nagano	NAGANO	NARO genebank	JP90940	rj2	Landrace
G. soja	Japan	A4	Nagano	NAGANO	NARO genebank	JP211829	rj2	Landrace
G. soja	Japan	A4	Nagano	NAGANO	NARO genebank	JP235514	rj2	Landrace
G. soja	Japan	A4	Niigata	NIIGATA	NARO genebank	JP90950	rj2	Landrace
G. soja	Japan	A5	Toyama	TOYAMA	NARO genebank	JP36042	rj2	Landrace
G. soja	Japan	A5	Fukui	FUKUI	NARO genebank	JP90948	Rj2	Landrace
G. soja	Japan	A5	Ishikawa	NOTO	NARO genebank	JP219308	rj2	Landrace
G. soja	Japan	A6	Shizuoka	SHIZUOKA	NARO genebank	JP110759	rj2	Landrace
G. soja	Japan	A6	Shizuoka	SHIZUOKA	NARO genebank	JP235507	rj2	Landrace
G. soja	Japan	A6	Aichi	AICHI	NARO genebank	JP110758	rj2	Landrace
G. soja	Japan	A6	Gifu	GIFU	NARO genebank	JP90941	rj2	Landrace
G. soja	Japan	A7	Hyogo	HYOGO	NARO genebank	JP90945	Rj2	Landrace
G. soja	Japan	A7	Mie	MIE	NARO genebank	JP90961	rj2	Landrace
G. soja	Japan	A7	Wakayama	WAKAYAMA	NARO genebank	JP90955	rj2	Landrace
G. soja	Japan	A7	Wakayama	WAKAYAMA	NARO genebank	JP90956	rj2	Landrace
G. soja	Japan	A7	Nara	NARA	NARO genebank	JP90954	rj2	Landrace
G. soja	Japan	A7	Shiga	SHIGA	NARO genebank	JP110728	rj2	Landrace
G. soja	Japan	A7	Kyoto	KYOTO	NARO genebank	JP90943	rj2	Landrace
G. soja	Japan	A7	Kyoto	KYOTO	NARO genebank	JP233152	rj2	Landrace
G. soja	Japan	A7	Hyogo	HYOGO	NARO genebank	JP90952	Rj2	Landrace
G. soja	Japan	A7	Hyogo	HYOGO	NARO genebank	JP90944	Rj2	Landrace
G. soja	Japan	A7	Mie	MIE	NARO genebank	JP90959	rj2	Landrace
G. soja	Japan	A8	Hiroshima	HIROSHIMA	NARO genebank	JP110755	rj2
G. soja	Japan	A8	Okayama	OKAYAMA	NARO genebank	JP110731	rj2	Landrace
G. soja	Japan	A8	Tottori	TOTTORI	NARO genebank	JP110730	rj2	Landrace
G. soja	Japan	A8	Hiroshima	HIROSHIMA	NARO genebank	JP220126	rj2	Landrace
G. soja	Japan	A8	Shimane	SHIMANE	NARO genebank	JP68017	rj2	Landrace
G. soja	Japan	A8	Yamaguchi	YAMAGUCHI	NARO genebank	JP110754	rj2	Landrace
G. soja	Japan	A8	Yamaguchi	YAMAGUCHI	NARO genebank	JP110733	rj2	Landrace
G. soja	Japan	A9	Tokushima	TOKUSHIMA	NARO genebank	JP225430	rj2	Landrace
G. soja	Japan	A9	Tokushima	TOKUSHIMA	NARO genebank	JP225462	rj2	Landrace
G. soja	Japan	A9	Ehime	EHIME	NARO genebank	JP110761	rj2	Landrace
G. soja	Japan	A9	Ehime	EHIME	NARO genebank	JP110764	rj2	Landrace
G. soja	Japan	A9	Kouchi	KOCHI	NARO genebank	JP110766	Rj2	Landrace
G. soja	Japan	A9	Kouchi	KOCHI	NARO genebank	JP110774	rj2	Landrace
G. soja	China		Heilongjiang		USDA	PI65549	rj2
G. soja	China		Hsinchu_Hsien		USDA	PI245331	rj2
G. soja	China		Jilin		USDA	PI391587	rj2
G. soja	China		Jilin		USDA	PI407288	rj2
G. soja	China		Jilin		USDA	PI407289	rj2
G. soja	China		Jilin		USDA	PI407290	rj2
G. soja	China		Jilin		USDA	PI407291	rj2
G. soja	China		Jilin		USDA	PI407294	Rj2
G. soja	China		Liaoning		USDA	PI407297	rj2
G. soja	China		Liaoning		USDA	PI407298	rj2
G. soja	China		Shanghai		USDA	PI407305	rj2
G. soja	China		Jilin		USDA	PI440913_B	rj2
G. soja	China		Inner_Mongolia		USDA	PI447003_A	rj2
G. soja	China		Inner_Mongolia		USDA	PI447003_B	rj2
G. soja	China		Heilongjiang		USDA	PI458535	rj2
G. soja	China		Heilongjiang		USDA	PI458536	rj2
G. soja	China		Heilongjiang		USDA	PI458538	rj2
G. soja	China		Heilongjiang		USDA	PI458540_B	Rj2
G. soja	China		Heilongjiang		USDA	PI464868_B	rj2
G. soja	China		Heilongjiang		USDA	PI464869_A	rj2
G. soja	China		Jilin		USDA	PI464889_A	rj2
G. soja	China		Jilin		USDA	PI464890_A	rj2
G. soja	China		Jilin		USDA	PI464890_B	Rj2
G. soja	China		Jilin		USDA	PI464891_B	Rj2
G. soja	China		Jilin		USDA	PI464891_C	rj2
G. soja	China		Jilin		USDA	PI464892	rj2
G. soja	China		Liaoning		USDA	PI464925_C	rj2
G. soja	China		Liaoning		USDA	PI464927_B	rj2
G. soja	China		Liaoning		USDA	PI464927_C	rj2
G. soja	China		Liaoning		USDA	PI464928	rj2
G. soja	China		Liaoning		USDA	PI464929_A	rj2
G. soja	China		Liaoning		USDA	PI464929_B	rj2
G. soja	China		Jiangsu		USDA	PI464937_A	rj2
G. soja	China		Jiangsu		USDA	PI464938	rj2
G. soja	China		Jiangsu		USDA	PI464939_B	rj2
G. soja	China		Shanxi		USDA	PI468396_B	rj2
G. soja	China		Shanxi		USDA	PI468397_A	rj2
G. soja	China		Shanxi		USDA	PI468398_A	rj2
G. soja	China		Shandong		USDA	PI468399_B	rj2
G. soja	China		Shandong		USDA	PI468399_C	rj2
G. soja	China		Ningxia		USDA	PI468400_A	rj2
G. soja	China		Ningxia		USDA	PI468400_B	Rj2
G. soja	China		Liaoning		USDA	PI468916	rj2
G. soja	China		Liaoning		USDA	PI468917	rj2
G. soja	China		Jilin		USDA	PI479745	rj2
G. soja	China		Jilin		USDA	PI479746_B	rj2
G. soja	China		Jilin		USDA	PI479747	rj2
G. soja	China		Jilin		USDA	PI479748	Rj2
G. soja	China		Jilin		USDA	PI479751	rj2
G. soja	China		Jilin		USDA	PI479752	rj2
G. soja	China		Jilin		USDA	PI479753_B	rj2
G. soja	China		Heilongjiang		USDA	PI479768	rj2
G. soja	China		Shandong		USDA	PI483071_B	rj2
G. soja	China		Liaoning		USDA	PI483460_A	rj2
G. soja	China		Liaoning		USDA	PI483460_B	rj2
G. soja	China		Hebei		USDA	PI483461	rj2
G. soja	China		Beijing		USDA	PI483462_A	rj2
G. soja	China		Ningxia		USDA	PI483464_A	rj2
G. soja	China		Henan		USDA	PI483467	rj2
G. soja	China		Hsinchu_Hsien		USDA	PI518279	rj2
G. soja	China		Heilongjiang		USDA	PI522180	rj2
G. soja	China		Heilongjiang		USDA	PI522182_A	rj2
G. soja	China		Jilin		USDA	PI532449	rj2
G. soja	China		Jilin		USDA	PI532450	rj2
G. soja	China		Jilin		USDA	PI532453_A	rj2
G. soja	China		Liaoning		USDA	PI549032	rj2
G. soja	China		Liaoning		USDA	PI549033	rj2
G. soja	China		Liaoning		USDA	PI549034	rj2
G. soja	China		Liaoning		USDA	PI549035_B	rj2
G. soja	China		Liaoning		USDA	PI549035_C	rj2
G. soja	China		Liaoning		USDA	PI549039	rj2
G. soja	China		Heilongjiang		USDA	PI597448_C	rj2
G. soja	China		Heilongjiang		USDA	PI597449	rj2
G. soja	China		Heilongjiang		USDA	PI597450_B	rj2
G. soja	China		Shanxi		USDA	PI597451_B	rj2
G. soja	China		Shanxi		USDA	PI597452_A	rj2
G. soja	China		Shanxi		USDA	PI597454_B	rj2
G. soja	China		Shanxi		USDA	PI597455	rj2
G. soja	China		Shanxi		USDA	PI597456	rj2
G. soja	China		Shandong		USDA	PI597457_A	rj2
G. soja	China		Shandong		USDA	PI597459_C	rj2
G. soja	Russia		Primorsky		USDA	PI326582_B	rj2
G. soja	Russia		Primorsky		USDA	PI326582_A	rj2
G. soja	Russia		Primorsky		USDA	PI342622_A	rj2
G. soja	Russia		Primorsky		USDA	PI342622_B	rj2
G. soja	Russia		Amur		USDA	PI423990_A	rj2
G. soja	Russia		Amur		USDA	PI423990_B	rj2
G. soja	Russia		Amur		USDA	PI423991	rj2
G. soja	Russia		Amur		USDA	PI423992	rj2
G. soja	Russia		Amur		USDA	PI424001	rj2
G. soja	Russia		Primorsky		USDA	PI522196_A	rj2
G. soja	Russia		Primorsky		USDA	PI522197	rj2
G. soja	Russia		Primorsky		USDA	PI522200_A	rj2
G. soja	Russia		Primorsky		USDA	PI522202	rj2
G. soja	Russia		Primorsky		USDA	PI522205_A	rj2
G. soja	Russia		Primorsky		USDA	PI522205_B	rj2
G. soja	Russia		Primorsky		USDA	PI522207_A	rj2
G. soja	Russia		Primorsky		USDA	PI522208_A	rj2
G. soja	Russia		Primorsky		USDA	PI522209_A	rj2
G. soja	Russia		Primorsky		USDA	PI522211_A	rj2
G. soja	Russia		Primorsky		USDA	PI522211_B	rj2
G. soja	Russia		Primorsky		USDA	PI522212_A	rj2
G. soja	Russia		Primorsky		USDA	PI522212_B	rj2
G. soja	Russia		Primorsky		USDA	PI522213_B	rj2
G. soja	Russia		Primorsky		USDA	PI522214_B	rj2
G. soja	Russia		Primorsky		USDA	PI522221	rj2
G. soja	Russia		Primorsky		USDA	PI522222	rj2
G. soja	Russia		Primorsky		USDA	PI522227	rj2
G. soja	Russia		Primorsky		USDA	PI522228	rj2
G. soja	Russia		Primorsky		USDA	PI522230_C	rj2
G. soja	Russia		Primorsky		USDA	PI522231_B	rj2
G. soja	Russia		Primorsky		USDA	PI522232	rj2
G. soja	Russia		Primorsky		USDA	PI522233	rj2
G. soja	Russia		Amur		USDA	PI538411_A	rj2
G. soja	Russia		Khabarovsk		USDA	PI578342_A	Rj2
G. soja	Russia		Khabarovsk		USDA	PI578342_B	rj2
G. soja	Russia		Khabarovsk		USDA	PI578343	rj2
G. soja	South Korea		Gangwon		USDA	PI339731	unknown
G. soja	South Korea		Jeju		USDA	PI339871_A	rj2
G. soja	South Korea		Jeju		USDA	PI339871_C	rj2
G. soja	South Korea		Gyeonggi		USDA	PI407171	rj2
G. soja	South Korea		Gyeonggi		USDA	PI407181	rj2
G. soja	South Korea		Gangwon		USDA	PI407192	rj2
G. soja	South Korea		Gangwon		USDA	PI407200	rj2
G. soja	South Korea		Gangwon		USDA	PI407201	rj2
G. soja	South Korea		Gangwon		USDA	PI407202	rj2
G. soja	South Korea		Gangwon		USDA	PI407206	rj2
G. soja	South Korea		North_Chungchong		USDA	PI407208	rj2
G. soja	South Korea		North_Chungchong		USDA	PI407209	rj2
G. soja	South Korea		North_Chungchong		USDA	PI407218	rj2
G. soja	South Korea		North_Chungchong		USDA	PI407220	rj2
G. soja	South Korea		North_Chungchong		USDA	PI407223	Rj2
G. soja	South Korea		South_Chungchong		USDA	PI407231	rj2
G. soja	South Korea		South_Chungchong		USDA	PI407233	rj2
G. soja	South Korea		South_Chungchong		USDA	PI407237	rj2
G. soja	South Korea		South_Gyeongsang		USDA	PI407254	rj2
G. soja	South Korea		South_Gyeongsang		USDA	PI407255	unknown
G. soja	South Korea		South_Gyeongsang		USDA	PI407260	rj2
G. soja	South Korea		North_Jeolla		USDA	PI407272	rj2
G. soja	South Korea		Gyeonggi		USDA	PI407275	rj2
G. soja	South Korea		Jeju		USDA	PI407281	rj2
G. soja	South Korea		Gyeonggi		USDA	PI407308	rj2
G. soja	South Korea		North_Chungchong		USDA	PI407312	rj2
G. soja	South Korea		North_Chungchong		USDA	PI407314	rj2
G. soja	South Korea		North_Chungchong		USDA	PI407315	rj2
G. soja	South Korea		North_Chungchong		USDA	PI407322	rj2
G. soja	South Korea		Gyeonggi		USDA	PI424006_B	rj2
G. soja	South Korea		Gyeonggi		USDA	PI424010	rj2
G. soja	South Korea		Gyeonggi		USDA	PI424011	rj2
G. soja	South Korea		Gyeonggi		USDA	PI424028	rj2
G. soja	South Korea		Gyeonggi		USDA	PI424029	rj2
G. soja	South Korea		Gyeonggi		USDA	PI424032	rj2
G. soja	South Korea		Gyeonggi		USDA	PI424036	rj2
G. soja	South Korea		Gyeonggi		USDA	PI424040	rj2
G. soja	South Korea		Gangwon		USDA	PI424063	rj2
G. soja	South Korea		Gangwon		USDA	PI424068	rj2
G. soja	South Korea		Gangwon		USDA	PI424070_A	rj2
G. soja	South Korea		Gangwon		USDA	PI424072_A	rj2
G. soja	South Korea		Gangwon		USDA	PI424085_A	rj2
G. soja	South Korea		North_Chungchong		USDA	PI424087	rj2
G. soja	South Korea		North_Chungchong		USDA	PI424089	rj2
G. soja	South Korea		North_Chungchong		USDA	PI424091_A	rj2
G. soja	South Korea		North_Chungchong		USDA	PI424095	rj2
G. soja	South Korea		South_Chungchong		USDA	PI424096	rj2
G. soja	South Korea		North_Gyeongsang		USDA	PI424100_A	rj2
G. soja	South Korea		North_Gyeongsang		USDA	PI424100_B	rj2
G. soja	South Korea		North_Gyeongsang		USDA	PI424102_B	rj2
G. soja	South Korea		North_Gyeongsang		USDA	PI424104	rj2
G. soja	South Korea		North_Gyeongsang		USDA	PI424106_B	Rj2
G. soja	South Korea		North_Gyeongsang		USDA	PI424109_A	rj2
G. soja	South Korea		North_Gyeongsang		USDA	PI424109_B	rj2
G. soja	South Korea		North_Gyeongsang		USDA	PI424110	rj2
G. soja	South Korea		North_Gyeongsang		USDA	PI424111	rj2
G. soja	South Korea		North_Gyeongsang		USDA	PI424114_A	rj2
G. soja	South Korea		North_Gyeongsang		USDA	PI424115_A	rj2
G. soja	South Korea		North_Gyeongsang		USDA	PI424118	rj2
G. soja	South Korea		South_Gyeongsang		USDA	PI424120	Rj2
G. soja	South Korea		South_Gyeongsang		USDA	PI424121	unknown
G. soja	South Korea		South_Gyeongsang		USDA	PI424122	rj2
G. soja	South Korea		North_Jeolla		USDA	PI424125	Rj2
G. soja	South Korea		North_Jeolla		USDA	PI424127_A	Rj2
G. soja	South Korea		North_Jeolla		USDA	PI424128_A	Rj2
G. soja	South Korea		North_Jeolla		USDA	PI424129	unknown
G. soja	South Korea		South_Chungchong		USDA	PI562546	rj2
G. soja	South Korea		South_Chungchong		USDA	PI562550	rj2
G. soja	South Korea		South_Chungchong		USDA	PI562551	Rj2
G. soja	South Korea		South_Chungchong		USDA	PI562555	rj2
G. soja	South Korea		North_Jeolla		USDA	PI562557	rj2
G. soja	South Korea		North_Jeolla		USDA	PI562567	rj2
